# Supplementary material for: Genomic selection for growth and wood properties in multi-generation hybrid populations of Populus deltoides
Source: Hortic Res. 2025 Jun 25;12(9):uhaf165. doi: 10.1093/hr/uhaf165 (PMC12342176; doi:10.1093/hr/uhaf165)
Supplement: Web_Material_uhaf165 [file web_material_uhaf165.zip]

Archive with 2 entries (2 files):
- Supplemental FigureS1-S15.docx
- Supplemental TableS1-S32.xlsx
