# Supplementary material for: Genomic selection for growth and wood properties in multi-generation hybrid populations of Populus deltoides
Source: Hortic Res. 2025 Jun 25;12(9):uhaf165. doi: 10.1093/hr/uhaf165 (PMC12342176; doi:10.1093/hr/uhaf165)
Supplement: Web_Material_uhaf165 [file web_material_uhaf165.zip › Supplemental TableS1-S32.xlsx]

## Sheet: S1
Supplementary Table S1. Statistical summary of Populus deltoides 'Danhong' genome sequencing data.
Libraries	Insert size	Total data (G)	Read length (bp)	Sequence coverage (X)
Illumina reads	350bp	23.69	150	58.05
PacBio-Hifi reads	--	41.22	--	101.01
HiC	--	58.08	--	142.32
Total	--	122.99	--	301.38

## Sheet: S2
Supplementary TableS2.K-mer statistics of the genomic characteristics of DHY obtained by genome survey.
Kmer	Depth	n_kmer	Genome_size(M)	Revised Genome_size(M)	Heterozygous_rate(%)	Repeat_rate(%)
17	51	21162572951	414.95	408.09	0.85	42.05

## Sheet: S3
Supplementary Table S3. Statistics of DHY genome assembly quality.
Sample ID	Contig length	Scaffold length	Contig number	Scaffold number
Total	419391885	419391985	208	207
Max	48873173	48873173	-	-
Number>=2000	-	-	208	207
N50	21969388	21969388	8	8
N60	19861510	21097033	10	10
N70	16837302	16837302	13	13
N80	15635466	15635466	15	15
N90	14474511	14474511	18	18

## Sheet: S4
Supplementary Table S4. The assembled length and cluster number of each chromosome of DHY genome.
Sequeues ID	Cluster Number	Sequeues Length	Assembled genome size (bp)	Percentage（%）
Chr01	1	48873173	419391885	0.116533
Chr02	1	26749157	419391885	0.0637808
Chr03	1	23689432	419391885	0.0564852
Chr04	1	22914186	419391885	0.0546367
Chr05	1	23946889	419391885	0.0570991
Chr06	1	25907179	419391885	0.0617732
Chr07	1	16837302	419391885	0.0401469
Chr08	1	21517983	419391885	0.0513076
Chr09	1	14474511	419391885	0.0345131
Chr10	1	21969388	419391885	0.0523839
Chr11	1	22140061	419391885	0.0527909
Chr12	1	15032113	419391885	0.0358426
Chr13	1	16669634	419391885	0.0397472
Chr14	2	21097033	419391885	0.0503039
Chr15	1	14608043	419391885	0.0348315
Chr16	1	14438091	419391885	0.0344263
Chr17	1	15635466	419391885	0.0372813
Chr18	1	16883604	419391885	0.0402573
Chr19	1	17270409	419391885	0.0411796
Total	20	400653654	-	0.9553

## Sheet: S5
Supplementary Table S5. The read coverage statistics of the DHY genome.
Type	Coverage	% of Percentage
Reads	Mapping rate (%)	99.31
Genome	Average sequencing depth	59.14
	Coverage (%)	99.74
	Coverage at least 4X (%)	99.39
	Coverage at least 10X (%)	98.46
	Coverage at least 20X (%)	95.6

## Sheet: S6
Supplementary Table S6. The sequence accuracy of the DHY genome.
Species	Qv
DHY	40.9151
Note: Qv = -10 * log(E), where E represents the error rate. When the accuracy is 99%, the Qv value is 20; when the accuracy is 99.9%, the Qv value is 30; and when the accuracy is 99.99%, the Qv value is 40.

## Sheet: S7
Supplementary Table S7. The statistics of the repeat sequence classification in DHY genome.
Type	Number	Length(bp)	Percentage(%)
LTR	133812	87684867	20.91
DNA	306196	83525451	19.92
LINE	18309	6616822	1.58
RC	7185	2663571	0.64
SINE	498	579440	0.14
Unknown	29199	8051451	2.03
Total	-	189121602	45.22

## Sheet: S8
Supplementary Table S8. The statistical of gene structure prediction in DHY genome.
Type	Gene Set	Number	Average transcript length(bp)	Average CDS length(bp)	Average exons per gene	Average exon length(bp)	Average intron length(bp)
De novo	Augustus	43137	2570.02	1138.08	4.62	246.13	395.14
	SNAP	58860	2488.6	652.34	3.32	196.43	791.15
Homolog	Atha	25876	2870.87	1199.47	4.9	244.9	428.8
	Pdel	37842	2533.23	1085.64	4.65	233.7	397.1
	Ptri	34554	2943.15	1182.66	4.93	239.95	448.1
RNAseq	transcripts	46584	5860.19	2340.63	6.59	355.06	629.37
	PASA	51505	2233.35	928.96	4.04	230.22	429.76
EVM	EVM	45477	2525.26	1086.3	4.38	247.98	425.65
Pasa-update	pasaupdate	45333	2478.22	1083.5	4.31	251.26	421.09
Final set	Final	35232	2840.24	1181.64	4.92	240	422.74

## Sheet: S9
Supplementary Table S9. Basic statistical results of genetic structure for related species.
Pecies	Number	Average gene length (bp)	Average CDS length (bp)	Average exons per gene	Average exon length (bp)	Average intron length (bp)
DHY	35232	2840.24	1181.64	4.92	240	422.74
Atha	27306	1887.61	1229.91	5.16	238.39	158.12
Ptri	34466	2881.08	1268.18	5.15	246.13	388.42
Pdel	44118	2527.62	1097.99	4.81	228.5	375.7

## Sheet: S10
Supplementary Table S10. Functional annotation results of the genome of DHY
Gene_id	PFAM	GO	KEGG	NR	Swissprot	Descriptions	Gene_name
Pde00g00001	NA	NA	NA	RQO87582.1 hypothetical protein POPTR_003G013450 [Populus trichocarpa]	NA	NA	NA
Pde00g00002	NA	NA	NA	RQO87582.1 hypothetical protein POPTR_003G013450 [Populus trichocarpa]	NA	NA	NA
Pde00g00003	PF16987(KIX domain):KIX domain	molecular_function:transcription coregulator activity "A protein or a member of a complex that interacts specifically and non-covalently with a DNA-bound DNA-binding transcription factor to either activate or repress the transcription of specific genes. Coregulators often act by altering chromatin structure and modifications. For example, one class of transcription coregulators modifies chromatin…	K14972 PAX-interacting protein 1 | (RefSeq) mediator of RNA polymerase II transcription subunit 15a (A)	PNT43319.1 hypothetical protein POPTR_003G028000 [Populus trichocarpa]	Mediator of RNA polymerase II transcription subunit 15a OS=Arabidopsis thaliana OX=3702 GN=MED15A PE=1 SV=1	Mediator of RNA polymerase II transcription subunit 15a	MED15A
Pde00g00004	NA	NA	K23260 scopoletin glucosyltransferase [EC:2.4.1.128] | (RefSeq) scopoletin glucosyltransferase (A)	PNT34337.1 hypothetical protein POPTR_005G008100 [Populus trichocarpa]	Scopoletin glucosyltransferase OS=Nicotiana tabacum OX=4097 GN=TOGT1 PE=1 SV=1	Scopoletin glucosyltransferase	TOGT1
Pde00g00005	NA	cellular_component:nucleus "A membrane-bounded organelle of eukaryotic cells in which chromosomes are housed and replicated. In most cells, the nucleus contains all of the cell's chromosomes except the organellar chromosomes, and is the site of RNA synthesis and processing. In some species, or in specialized cell types, RNA metabolism or DNA replication may be absent." [GOC:go_curators](GO:000563…	K06691 26S proteasome regulatory subunit N13 | (RefSeq) 26S proteasome regulatory subunit RPN13 isoform X1 (A)	RQO87705.1 hypothetical protein POPTR_003G027801 [Populus trichocarpa]	26S proteasome regulatory subunit RPN13 OS=Arabidopsis thaliana OX=3702 GN=RPN13 PE=1 SV=2	26S proteasome regulatory subunit RPN13	RPN13
Pde00g00006	NA	NA	K15198 transcription factor TFIIIB component B'' | (RefSeq) uncharacterized protein LOC7475967 isoform X2 (A)	XP_024453790.1 uncharacterized protein LOC18096665 [Populus trichocarpa]	NA	NA	NA
Pde00g00007	PF02362(B3 DNA binding domain):B3 DNA binding domain	molecular_function:DNA binding "Any molecular function by which a gene product interacts selectively and non-covalently with DNA [deoxyribonucleic acid]." [GOC:dph, GOC:jl, GOC:tb, GOC:vw](GO:0003677)	NA	KAG6780329.1 hypothetical protein POTOM_013183 [Populus tomentosa]	NA	NA	NA
Pde00g00008	NA	biological_process:regulation of circadian rhythm "Any process that modulates the frequency, rate or extent of a circadian rhythm. A circadian rhythm is a biological process in an organism that recurs with a regularity of approximately 24 hours." [GOC:dph, GOC:jl, GOC:tb](GO:0042752)	K02898 large subunit ribosomal protein L26e | (RefSeq) 60S ribosomal protein L26-1 (A)	KAG6780345.1 hypothetical protein POTOM_013199 [Populus tomentosa]	Protein TIME FOR COFFEE OS=Arabidopsis thaliana OX=3702 GN=TIC PE=1 SV=2	Protein TIME FOR COFFEE	TIC
Pde00g00009	PF16987(KIX domain):KIX domain	molecular_function:transcription coregulator activity "A protein or a member of a complex that interacts specifically and non-covalently with a DNA-bound DNA-binding transcription factor to either activate or repress the transcription of specific genes. Coregulators often act by altering chromatin structure and modifications. For example, one class of transcription coregulators modifies chromatin…	K14972 PAX-interacting protein 1 | (RefSeq) mediator of RNA polymerase II transcription subunit 15a isoform X1 (A)	XP_034929560.1 mediator of RNA polymerase II transcription subunit 15a-like [Populus alba]	Mediator of RNA polymerase II transcription subunit 15a OS=Arabidopsis thaliana OX=3702 GN=MED15A PE=1 SV=1	Mediator of RNA polymerase II transcription subunit 15a	MED15A
Pde00g00010	NA	NA	K10896 fanconi anemia group M protein | (RefSeq) DEAD-box ATP-dependent RNA helicase FANCM isoform X1 (A)	XP_011001109.1 PREDICTED: putative ATP-dependent RNA helicase mfh2 [Populus euphratica]	DEAD-box ATP-dependent RNA helicase FANCM OS=Arabidopsis thaliana OX=3702 GN=FANCM PE=2 SV=1	DEAD-box ATP-dependent RNA helicase FANCM	FANCM
Pde00g00011	PF00069(Protein kinase domain):Protein kinase domain	molecular_function:protein kinase activity "Catalysis of the phosphorylation of an amino acid residue in a protein, usually according to the reaction: a protein + ATP = a phosphoprotein + ADP." [MetaCyc:PROTEIN-KINASE-RXN](GO:0004672),molecular_function:protein tyrosine kinase activity "Catalysis of the reaction: ATP + a protein tyrosine = ADP + protein tyrosine phosphate." [EC:2.7.10](GO:0004713…	K16196 eukaryotic translation initiation factor 2-alpha kinase 4 [EC:2.7.11.1] | (RefSeq) eIF-2-alpha kinase GCN2 isoform X1 (A)	TKS15760.1 putative serine/threonine-protein kinase GCN2 [Populus alba]	eIF-2-alpha kinase GCN2 OS=Arabidopsis thaliana OX=3702 GN=GCN2 PE=2 SV=2	eIF-2-alpha kinase GCN2	GCN2
Pde00g00012	NA	NA	K10896 fanconi anemia group M protein | (RefSeq) DEAD-box ATP-dependent RNA helicase FANCM isoform X1 (A)	TKS15759.1 hypothetical protein D5086_0000030050 [Populus alba]	DEAD-box ATP-dependent RNA helicase FANCM OS=Arabidopsis thaliana OX=3702 GN=FANCM PE=2 SV=1	DEAD-box ATP-dependent RNA helicase FANCM	FANCM
Pde00g00013	PF00646(F-box domain):F-box domain	molecular_function:protein binding "Interacting selectively and non-covalently with any protein or protein complex [a complex of two or more proteins that may include other nonprotein molecules]." [GOC:go_curators](GO:0005515)	NA	KAG5540287.1 hypothetical protein RHGRI_020503 [Rhododendron griersonianum]	F-box protein At5g07610 OS=Arabidopsis thaliana OX=3702 GN=At5g07610 PE=2 SV=1	F-box protein At5g07610	At5g07610
Pde00g00014	NA	NA	NA	RQO99288.1 hypothetical protein POPTR_013G110100 [Populus trichocarpa]	MAR-binding filament-like protein 1 OS=Solanum lycopersicum OX=4081 GN=MFP1 PE=1 SV=1	MAR-binding filament-like protein 1	MFP1
Pde00g00015	PF04851(Type III restriction enzyme, res subunit):Type III restriction enzyme, res subunit	molecular_function:DNA binding "Any molecular function by which a gene product interacts selectively and non-covalently with DNA [deoxyribonucleic acid]." [GOC:dph, GOC:jl, GOC:tb, GOC:vw](GO:0003677),molecular_function:ATP binding "Interacting selectively and non-covalently with ATP, adenosine 5'-triphosphate, a universally important coenzyme and enzyme regulator." [ISBN:0198506732](GO:0005524),…	K10896 fanconi anemia group M protein | (RefSeq) DEAD-box ATP-dependent RNA helicase FANCM isoform X1 (A)	RQO99281.1 hypothetical protein POPTR_013G109600 [Populus trichocarpa]	DEAD-box ATP-dependent RNA helicase FANCM OS=Arabidopsis thaliana OX=3702 GN=FANCM PE=2 SV=1	DEAD-box ATP-dependent RNA helicase FANCM	FANCM
Pde00g00016	NA	molecular_function:protein binding "Interacting selectively and non-covalently with any protein or protein complex [a complex of two or more proteins that may include other nonprotein molecules]." [GOC:go_curators](GO:0005515)	NA	KAH8489997.1 hypothetical protein H0E87_022498 [Populus deltoides]	NA	NA	NA
Pde00g00017	PF00124(Photosynthetic reaction centre protein):Photosynthetic reaction centre protein	molecular_function:electron transfer activity "Any molecular entity that serves as an electron acceptor and electron donor in an electron transport chain. An electron transport chain is a process in which a series of electron carriers operate together to transfer electrons from donors to any of several different terminal electron acceptors to generate a transmembrane electrochemical gradient." [I…	K02703 photosystem II P680 reaction center D1 protein [EC:1.10.3.9] | (RefSeq) psbA, EucgrC_p001; photosystem II protein D1 (A)	AFU95416.1 PsbA, partial [Podocalyx loranthoides]	Photosystem II protein D1 OS=Populus trichocarpa OX=3694 GN=psbA PE=2 SV=1	Photosystem II protein D1	psbA
Pde00g00018	PF00181(Ribosomal Proteins L2, RNA binding domain):Ribosomal Proteins L2, RNA binding domain;PF03947(Ribosomal Proteins L2, C-terminal domain):Ribosomal Proteins L2, C-terminal domain	molecular_function:RNA binding "Interacting selectively and non-covalently with an RNA molecule or a portion thereof." [GOC:jl, GOC:mah](GO:0003723),molecular_function:structural constituent of ribosome "The action of a molecule that contributes to the structural integrity of the ribosome." [GOC:mah](GO:0003735),cellular_component:ribosome "An intracellular organelle, about 200 A in diameter, con…	K02886 large subunit ribosomal protein L2 | (RefSeq) rpl2, JacuC_p085; ribosomal protein L2 (A)	QJS51892.1 ribosomal protein L2 [Sycopsis sinensis]	50S ribosomal protein L2, chloroplastic OS=Populus trichocarpa OX=3694 GN=rpl2-A PE=3 SV=1	50S ribosomal protein L2, chloroplastic	rpl2-A
Pde00g00019	PF00004(ATPase family associated with various cellular activities (AAA)):ATPase family associated with various cellular activities (AAA);PF05695(Plant protein of unknown function (DUF825)):Plant protein of unknown function (DUF825)	molecular_function:ATP binding "Interacting selectively and non-covalently with ATP, adenosine 5'-triphosphate, a universally important coenzyme and enzyme regulator." [ISBN:0198506732](GO:0005524),molecular_function:ATPase activity "Catalysis of the reaction: ATP + H2O = ADP + phosphate + 2 H+. May or may not be coupled to another reaction." [EC:3.6.1.3, GOC:jl](GO:0016887)	K02689 photosystem I P700 chlorophyll a apoprotein A1 | (RefSeq) protein Ycf2-like (A)	YP_009674789.1 hypothetical chloroplast RF21 [Olmediella betschleriana]	Protein Ycf2 OS=Populus trichocarpa OX=3694 GN=ycf2-1 PE=3 SV=1	Protein Ycf2	ycf2-1
Pde00g00020	PF00361(Proton-conducting membrane transporter):Proton-conducting membrane transporter	NA	K05573 NAD(P)H-quinone oxidoreductase subunit 2 [EC:7.1.1.2] | (RefSeq) NAD(P)H-quinone oxidoreductase subunit 2 B, chloroplastic (A)	KAG6735404.1 hypothetical protein POTOM_062051 [Populus tomentosa]	NAD(P)H-quinone oxidoreductase subunit 2 B, chloroplastic OS=Populus trichocarpa OX=3694 GN=ndhB2 PE=3 SV=1	NAD(P)H-quinone oxidoreductase subunit 2 B, chloroplastic	ndhB2
Pde00g00021	PF00124(Photosynthetic reaction centre protein):Photosynthetic reaction centre protein	molecular_function:electron transfer activity "Any molecular entity that serves as an electron acceptor and electron donor in an electron transport chain. An electron transport chain is a process in which a series of electron carriers operate together to transfer electrons from donors to any of several different terminal electron acceptors to generate a transmembrane electrochemical gradient." [I…	K02703 photosystem II P680 reaction center D1 protein [EC:1.10.3.9] | (RefSeq) psbA, EucgrC_p001; photosystem II protein D1 (A)	AFU95416.1 PsbA, partial [Podocalyx loranthoides]	Photosystem II protein D1 OS=Populus trichocarpa OX=3694 GN=psbA PE=2 SV=1	Photosystem II protein D1	psbA
Pde00g00022	PF03947(Ribosomal Proteins L2, C-terminal domain):Ribosomal Proteins L2, C-terminal domain	molecular_function:RNA binding "Interacting selectively and non-covalently with an RNA molecule or a portion thereof." [GOC:jl, GOC:mah](GO:0003723),molecular_function:structural constituent of ribosome "The action of a molecule that contributes to the structural integrity of the ribosome." [GOC:mah](GO:0003735),cellular_component:ribosome "An intracellular organelle, about 200 A in diameter, con…	K02886 large subunit ribosomal protein L2 | (RefSeq) uncharacterized protein LOC111895953 (A)	THU42739.1 hypothetical protein C4D60_Mb00t08080 [Musa balbisiana]	50S ribosomal protein L2-A, chloroplastic OS=Populus alba OX=43335 GN=rpl2-A PE=3 SV=1	50S ribosomal protein L2-A, chloroplastic	rpl2-A
Pde00g00023	PF05695(Plant protein of unknown function (DUF825)):Plant protein of unknown function (DUF825);PF00004(ATPase family associated with various cellular activities (AAA)):ATPase family associated with various cellular activities (AAA)	molecular_function:ATP binding "Interacting selectively and non-covalently with ATP, adenosine 5'-triphosphate, a universally important coenzyme and enzyme regulator." [ISBN:0198506732](GO:0005524),molecular_function:ATPase activity "Catalysis of the reaction: ATP + H2O = ADP + phosphate + 2 H+. May or may not be coupled to another reaction." [EC:3.6.1.3, GOC:jl](GO:0016887)	K02689 photosystem I P700 chlorophyll a apoprotein A1 | (RefSeq) protein Ycf2-like (A)	YP_009674789.1 hypothetical chloroplast RF21 [Olmediella betschleriana]	Protein Ycf2 OS=Populus trichocarpa OX=3694 GN=ycf2-1 PE=3 SV=1	Protein Ycf2	ycf2-1
Pde00g00024	PF00124(Photosynthetic reaction centre protein):Photosynthetic reaction centre protein	molecular_function:electron transfer activity "Any molecular entity that serves as an electron acceptor and electron donor in an electron transport chain. An electron transport chain is a process in which a series of electron carriers operate together to transfer electrons from donors to any of several different terminal electron acceptors to generate a transmembrane electrochemical gradient." [I…	K02703 photosystem II P680 reaction center D1 protein [EC:1.10.3.9] | (RefSeq) psbA, EucgrC_p001; photosystem II protein D1 (A)	AFU95416.1 PsbA, partial [Podocalyx loranthoides]	Photosystem II protein D1 OS=Populus trichocarpa OX=3694 GN=psbA PE=2 SV=1	Photosystem II protein D1	psbA
Pde00g00025	PF00181(Ribosomal Proteins L2, RNA binding domain):Ribosomal Proteins L2, RNA binding domain;PF03947(Ribosomal Proteins L2, C-terminal domain):Ribosomal Proteins L2, C-terminal domain	molecular_function:RNA binding "Interacting selectively and non-covalently with an RNA molecule or a portion thereof." [GOC:jl, GOC:mah](GO:0003723),molecular_function:structural constituent of ribosome "The action of a molecule that contributes to the structural integrity of the ribosome." [GOC:mah](GO:0003735),cellular_component:ribosome "An intracellular organelle, about 200 A in diameter, con…	K02886 large subunit ribosomal protein L2 | (RefSeq) rpl2, JacuC_p085; ribosomal protein L2 (A)	QJS51892.1 ribosomal protein L2 [Sycopsis sinensis]	50S ribosomal protein L2, chloroplastic OS=Populus trichocarpa OX=3694 GN=rpl2-A PE=3 SV=1	50S ribosomal protein L2, chloroplastic	rpl2-A
Pde00g00026	PF00004(ATPase family associated with various cellular activities (AAA)):ATPase family associated with various cellular activities (AAA);PF05695(Plant protein of unknown function (DUF825)):Plant protein of unknown function (DUF825)	molecular_function:ATP binding "Interacting selectively and non-covalently with ATP, adenosine 5'-triphosphate, a universally important coenzyme and enzyme regulator." [ISBN:0198506732](GO:0005524),molecular_function:ATPase activity "Catalysis of the reaction: ATP + H2O = ADP + phosphate + 2 H+. May or may not be coupled to another reaction." [EC:3.6.1.3, GOC:jl](GO:0016887)	K02689 photosystem I P700 chlorophyll a apoprotein A1 | (RefSeq) protein Ycf2-like (A)	YP_009674789.1 hypothetical chloroplast RF21 [Olmediella betschleriana]	Protein Ycf2 OS=Populus trichocarpa OX=3694 GN=ycf2-1 PE=3 SV=1	Protein Ycf2	ycf2-1
Pde00g00027	PF00361(Proton-conducting membrane transporter):Proton-conducting membrane transporter	NA	K05573 NAD(P)H-quinone oxidoreductase subunit 2 [EC:7.1.1.2] | (RefSeq) uncharacterized protein LOC109244033 (A)	QBX04125.1 NADH dehydrogenase subunit 2, partial [Pelargonium endlicherianum]	NAD(P)H-quinone oxidoreductase subunit 2 B, chloroplastic OS=Manihot esculenta OX=3983 GN=ndhB2 PE=3 SV=1	NAD(P)H-quinone oxidoreductase subunit 2 B, chloroplastic	ndhB2
Pde00g00028	NA	NA	NA	YP_001109551.1 hypothetical protein Poptr_cp073 [Populus nigra|Populus trichocarpa]	NA	NA	NA
Pde00g00029	PF00164(Ribosomal protein S12/S23):Ribosomal protein S12/S23	molecular_function:structural constituent of ribosome "The action of a molecule that contributes to the structural integrity of the ribosome." [GOC:mah](GO:0003735),cellular_component:ribosome "An intracellular organelle, about 200 A in diameter, consisting of RNA and protein. It is the site of protein biosynthesis resulting from translation of messenger RNA [mRNA]. It consists of two subunits, o…	K02950 small subunit ribosomal protein S12 | (RefSeq) uncharacterized protein LOC111438394 (A)	CAH2047395.1 unnamed protein product [Thlaspi arvense]	30S ribosomal protein S12-B, chloroplastic OS=Populus trichocarpa OX=3694 GN=rps12-B PE=3 SV=1	30S ribosomal protein S12-B, chloroplastic	rps12-B
Pde00g00030	PF00177(Ribosomal protein S7p/S5e):Ribosomal protein S7p/S5e	molecular_function:RNA binding "Interacting selectively and non-covalently with an RNA molecule or a portion thereof." [GOC:jl, GOC:mah](GO:0003723),molecular_function:structural constituent of ribosome "The action of a molecule that contributes to the structural integrity of the ribosome." [GOC:mah](GO:0003735),biological_process:translation "The cellular metabolic process in which a protein is …	K02992 small subunit ribosomal protein S7 | (RefSeq) rps7, Poptr_cp093; ribosomal protein S7 (A)	YP_009685986.1 ribosomal protein S7 [Populus davidiana x Populus alba var. pyramidalis]	30S ribosomal protein S7, chloroplastic OS=Populus trichocarpa OX=3694 GN=rps7-A PE=3 SV=1	30S ribosomal protein S7, chloroplastic	rps7-A
Pde00g00031	PF00361(Proton-conducting membrane transporter):Proton-conducting membrane transporter	NA	K05573 NAD(P)H-quinone oxidoreductase subunit 2 [EC:7.1.1.2] | (RefSeq) NADH-quinone oxidoreductase protein (A)	KAH0712465.1 hypothetical protein KY289_008424 [Solanum tuberosum]	NAD(P)H-quinone oxidoreductase subunit 2 A, chloroplastic OS=Coffea arabica OX=13443 GN=ndhB1 PE=3 SV=1	NAD(P)H-quinone oxidoreductase subunit 2 A, chloroplastic	ndhB1
Pde00g00032	PF00361(Proton-conducting membrane transporter):Proton-conducting membrane transporter	NA	K05573 NAD(P)H-quinone oxidoreductase subunit 2 [EC:7.1.1.2] | (RefSeq) uncharacterized protein LOC109244033 (A)	QGA84910.1 NADH-plastoquinone oxidoreductase subunit 2, partial [Albizia adianthifolia]	NAD(P)H-quinone oxidoreductase subunit 2 B, chloroplastic OS=Populus trichocarpa OX=3694 GN=ndhB2 PE=3 SV=1	NAD(P)H-quinone oxidoreductase subunit 2 B, chloroplastic	ndhB2
Pde00g00033	PF05695(Plant protein of unknown function (DUF825)):Plant protein of unknown function (DUF825);PF00004(ATPase family associated with various cellular activities (AAA)):ATPase family associated with various cellular activities (AAA)	molecular_function:ATP binding "Interacting selectively and non-covalently with ATP, adenosine 5'-triphosphate, a universally important coenzyme and enzyme regulator." [ISBN:0198506732](GO:0005524),molecular_function:ATPase activity "Catalysis of the reaction: ATP + H2O = ADP + phosphate + 2 H+. May or may not be coupled to another reaction." [EC:3.6.1.3, GOC:jl](GO:0016887)	K02689 photosystem I P700 chlorophyll a apoprotein A1 | (RefSeq) protein Ycf2-like (A)	YP_009674789.1 hypothetical chloroplast RF21 [Olmediella betschleriana]	Protein Ycf2 OS=Populus trichocarpa OX=3694 GN=ycf2-1 PE=3 SV=1	Protein Ycf2	ycf2-1
Pde00g00034	PF03947(Ribosomal Proteins L2, C-terminal domain):Ribosomal Proteins L2, C-terminal domain;PF00181(Ribosomal Proteins L2, RNA binding domain):Ribosomal Proteins L2, RNA binding domain	molecular_function:RNA binding "Interacting selectively and non-covalently with an RNA molecule or a portion thereof." [GOC:jl, GOC:mah](GO:0003723),molecular_function:structural constituent of ribosome "The action of a molecule that contributes to the structural integrity of the ribosome." [GOC:mah](GO:0003735),cellular_component:ribosome "An intracellular organelle, about 200 A in diameter, con…	K02886 large subunit ribosomal protein L2 | (RefSeq) rpl2, JacuC_p085; ribosomal protein L2 (A)	QJS51892.1 ribosomal protein L2 [Sycopsis sinensis]	50S ribosomal protein L2, chloroplastic OS=Populus trichocarpa OX=3694 GN=rpl2-A PE=3 SV=1	50S ribosomal protein L2, chloroplastic	rpl2-A
Pde00g00035	PF00124(Photosynthetic reaction centre protein):Photosynthetic reaction centre protein	molecular_function:electron transfer activity "Any molecular entity that serves as an electron acceptor and electron donor in an electron transport chain. An electron transport chain is a process in which a series of electron carriers operate together to transfer electrons from donors to any of several different terminal electron acceptors to generate a transmembrane electrochemical gradient." [I…	K02703 photosystem II P680 reaction center D1 protein [EC:1.10.3.9] | (RefSeq) psbA, EucgrC_p001; photosystem II protein D1 (A)	AFU95416.1 PsbA, partial [Podocalyx loranthoides]	Photosystem II protein D1 OS=Populus trichocarpa OX=3694 GN=psbA PE=2 SV=1	Photosystem II protein D1	psbA
Pde00g00036	NA	NA	K01859 chalcone isomerase [EC:5.5.1.6] | (RefSeq) chalcone--flavonone isomerase (A)	PWA56542.1 hypothetical protein CTI12_AA417780 [Artemisia annua]	NA	NA	NA
Pde00g00037	NA	NA	NA	NP_054982.1 hypothetical protein SpolCp149 [Spinacia oleracea]	NA	NA	NA
Pde00g00038	NA	NA	K02948 small subunit ribosomal protein S11 | (RefSeq) uncharacterized protein LOC110099696 (A)	KAG5568285.1 hypothetical protein H5410_064706 [Solanum commersonii|Solanum chilense|Lactuca sativa|Solanum tuberosum|Microthlaspi erraticum|Gossypium barbadense|Capsicum baccatum]	NA	NA	NA
Pde00g00039	NA	NA	NA	YP_001109551.1 hypothetical protein Poptr_cp073 [Populus nigra|Populus trichocarpa]	NA	NA	NA
Pde00g00040	PF00177(Ribosomal protein S7p/S5e):Ribosomal protein S7p/S5e	molecular_function:RNA binding "Interacting selectively and non-covalently with an RNA molecule or a portion thereof." [GOC:jl, GOC:mah](GO:0003723),molecular_function:structural constituent of ribosome "The action of a molecule that contributes to the structural integrity of the ribosome." [GOC:mah](GO:0003735),biological_process:translation "The cellular metabolic process in which a protein is …	K02992 small subunit ribosomal protein S7 | (RefSeq) rps7, Poptr_cp093; ribosomal protein S7 (A)	UFI49659.1 ribosomal protein S7 [Populus angustifolia]	30S ribosomal protein S7, chloroplastic OS=Populus trichocarpa OX=3694 GN=rps7-A PE=3 SV=1	30S ribosomal protein S7, chloroplastic	rps7-A
Pde00g00041	PF00361(Proton-conducting membrane transporter):Proton-conducting membrane transporter	NA	K05573 NAD(P)H-quinone oxidoreductase subunit 2 [EC:7.1.1.2] | (RefSeq) NADH-quinone oxidoreductase protein (A)	KAH0712465.1 hypothetical protein KY289_008424 [Solanum tuberosum]	NAD(P)H-quinone oxidoreductase subunit 2 A, chloroplastic OS=Coffea arabica OX=13443 GN=ndhB1 PE=3 SV=1	NAD(P)H-quinone oxidoreductase subunit 2 A, chloroplastic	ndhB1
Pde00g00042	PF00361(Proton-conducting membrane transporter):Proton-conducting membrane transporter	NA	K05573 NAD(P)H-quinone oxidoreductase subunit 2 [EC:7.1.1.2] | (RefSeq) uncharacterized protein LOC109244033 (A)	QGA84910.1 NADH-plastoquinone oxidoreductase subunit 2, partial [Albizia adianthifolia]	NAD(P)H-quinone oxidoreductase subunit 2 B, chloroplastic OS=Populus trichocarpa OX=3694 GN=ndhB2 PE=3 SV=1	NAD(P)H-quinone oxidoreductase subunit 2 B, chloroplastic	ndhB2
Pde00g00043	PF00004(ATPase family associated with various cellular activities (AAA)):ATPase family associated with various cellular activities (AAA);PF05695(Plant protein of unknown function (DUF825)):Plant protein of unknown function (DUF825)	molecular_function:ATP binding "Interacting selectively and non-covalently with ATP, adenosine 5'-triphosphate, a universally important coenzyme and enzyme regulator." [ISBN:0198506732](GO:0005524),molecular_function:ATPase activity "Catalysis of the reaction: ATP + H2O = ADP + phosphate + 2 H+. May or may not be coupled to another reaction." [EC:3.6.1.3, GOC:jl](GO:0016887)	K02689 photosystem I P700 chlorophyll a apoprotein A1 | (RefSeq) protein Ycf2-like (A)	YP_009674789.1 hypothetical chloroplast RF21 [Olmediella betschleriana]	Protein Ycf2 OS=Populus trichocarpa OX=3694 GN=ycf2-1 PE=3 SV=1	Protein Ycf2	ycf2-1
Pde00g00044	PF03947(Ribosomal Proteins L2, C-terminal domain):Ribosomal Proteins L2, C-terminal domain;PF00181(Ribosomal Proteins L2, RNA binding domain):Ribosomal Proteins L2, RNA binding domain	molecular_function:RNA binding "Interacting selectively and non-covalently with an RNA molecule or a portion thereof." [GOC:jl, GOC:mah](GO:0003723),molecular_function:structural constituent of ribosome "The action of a molecule that contributes to the structural integrity of the ribosome." [GOC:mah](GO:0003735),cellular_component:ribosome "An intracellular organelle, about 200 A in diameter, con…	K02886 large subunit ribosomal protein L2 | (RefSeq) rpl2, JacuC_p085; ribosomal protein L2 (A)	QJS51892.1 ribosomal protein L2 [Sycopsis sinensis]	50S ribosomal protein L2, chloroplastic OS=Populus trichocarpa OX=3694 GN=rpl2-A PE=3 SV=1	50S ribosomal protein L2, chloroplastic	rpl2-A
Pde00g00045	NA	biological_process:photosynthetic electron transport in photosystem II "A photosynthetic electron transport chain in which electrons move from the primary electron acceptor [Quinone, Q] through a chain of electron transport molecules in the thylakoid membrane until they reach the ultimate electron acceptor of Photosystem II, which is plastocyanin [PC]. The electron is then passed to the P700 chlo…	K02703 photosystem II P680 reaction center D1 protein [EC:1.10.3.9] | (RefSeq) photosystem II reaction center protein (A)	ALA56114.1 PsbA, partial [Syagrus coronata]	Photosystem II protein D1 OS=Populus trichocarpa OX=3694 GN=psbA PE=2 SV=1	Photosystem II protein D1	psbA
Pde00g00046	PF00124(Photosynthetic reaction centre protein):Photosynthetic reaction centre protein	biological_process:photosynthetic electron transport in photosystem II "A photosynthetic electron transport chain in which electrons move from the primary electron acceptor [Quinone, Q] through a chain of electron transport molecules in the thylakoid membrane until they reach the ultimate electron acceptor of Photosystem II, which is plastocyanin [PC]. The electron is then passed to the P700 chlo…	K02703 photosystem II P680 reaction center D1 protein [EC:1.10.3.9] | (RefSeq) hypothetical protein (A)	KFK22538.1 hypothetical protein AALP_AAs60132U000100, partial [Arabis alpina]	Photosystem II protein D1 OS=Aethionema cordifolium OX=434059 GN=psbA PE=3 SV=1	Photosystem II protein D1	psbA
Pde00g00047	PF00318(Ribosomal protein S2):Ribosomal protein S2;PF04998(RNA polymerase Rpb1, domain 5):RNA polymerase Rpb1, domain 5	molecular_function:DNA binding "Any molecular function by which a gene product interacts selectively and non-covalently with DNA [deoxyribonucleic acid]." [GOC:dph, GOC:jl, GOC:tb, GOC:vw](GO:0003677),molecular_function:structural constituent of ribosome "The action of a molecule that contributes to the structural integrity of the ribosome." [GOC:mah](GO:0003735),molecular_function:DNA-directed 5…	K02967 small subunit ribosomal protein S2 | (RefSeq) rps2, Poptr_cp009; ribosomal protein S2 (A)	KAG8363203.1 hypothetical protein BUALT_BualtPtG0001100 [Buddleja alternifolia]	30S ribosomal protein S2, chloroplastic OS=Populus trichocarpa OX=3694 GN=rps2 PE=3 SV=1	30S ribosomal protein S2, chloroplastic	rps2
Pde00g00048	PF00119(ATP synthase A chain):ATP synthase A chain	molecular_function:proton transmembrane transporter activity "Enables the transfer of a proton from one side of a membrane to the other." [GOC:ai](GO:0015078),biological_process:ATP synthesis coupled proton transport "The transport of protons across a membrane to generate an electrochemical gradient [proton-motive force] that powers ATP synthesis." [ISBN:0716731363](GO:0015986),cellular_component…	K02108 F-type H+-transporting ATPase subunit a | (RefSeq) atpI, Poptr_cp008; ATP synthase CF0 A subunit (A)	UFI52321.1 ATP synthase CF0 subunit IV [Populus mainlingensis|Populus pseudoglauca]	ATP synthase subunit a, chloroplastic OS=Populus trichocarpa OX=3694 GN=atpI PE=3 SV=1	ATP synthase subunit a, chloroplastic	atpI
Pde00g00049	PF00137(ATP synthase subunit C):ATP synthase subunit C	molecular_function:proton transmembrane transporter activity "Enables the transfer of a proton from one side of a membrane to the other." [GOC:ai](GO:0015078),biological_process:ATP synthesis coupled proton transport "The transport of protons across a membrane to generate an electrochemical gradient [proton-motive force] that powers ATP synthesis." [ISBN:0716731363](GO:0015986),cellular_component…	K02110 F-type H+-transporting ATPase subunit c | (RefSeq) atpH; ATP synthase CF0 subunit III (A)	YP_009627550.1 ATP synthase CF0 C subunit [Allium rude|Allium chrysocephalum]	ATP synthase subunit c, chloroplastic OS=Vitis vinifera OX=29760 GN=atpH PE=3 SV=1	ATP synthase subunit c, chloroplastic	atpH
Pde00g00050	PF00430(ATP synthase B/B' CF(0)):ATP synthase B/B' CF(0)	molecular_function:proton transmembrane transporter activity "Enables the transfer of a proton from one side of a membrane to the other." [GOC:ai](GO:0015078),biological_process:ATP synthesis coupled proton transport "The transport of protons across a membrane to generate an electrochemical gradient [proton-motive force] that powers ATP synthesis." [ISBN:0716731363](GO:0015986),cellular_component…	K02109 F-type H+-transporting ATPase subunit b | (RefSeq) atpF, RCOM_ORF00015; ATP synthase CF0 B subunit (A)	YP_009327661.1 ATP synthase CF0 subunit I [Idesia polycarpa]	ATP synthase subunit b, chloroplastic OS=Populus trichocarpa OX=3694 GN=atpF PE=3 SV=1	ATP synthase subunit b, chloroplastic	atpF
Pde00g00051	PF00006(ATP synthase alpha/beta family, nucleotide-binding domain):ATP synthase alpha/beta family, nucleotide-binding domain;PF02874(ATP synthase alpha/beta family, beta-barrel domain):ATP synthase alpha/beta family, beta-barrel domain;PF00306(ATP synthase alpha/beta chain, C terminal domain):ATP synthase alpha/beta chain, C terminal domain	molecular_function:ATP binding "Interacting selectively and non-covalently with ATP, adenosine 5'-triphosphate, a universally important coenzyme and enzyme regulator." [ISBN:0198506732](GO:0005524),biological_process:ATP synthesis coupled proton transport "The transport of protons across a membrane to generate an electrochemical gradient [proton-motive force] that powers ATP synthesis." [ISBN:071…	K02111 F-type H+/Na+-transporting ATPase subunit alpha [EC:7.1.2.2 7.2.2.1] | (RefSeq) atpA, Poptr_cp005; ATP synthase CF1 alpha subunit (A)	QUT10330.1 ATP synthase CF1 alpha subunit [Salix breviserrata]	ATP synthase subunit alpha, chloroplastic OS=Populus trichocarpa OX=3694 GN=atpA PE=3 SV=1	ATP synthase subunit alpha, chloroplastic	atpA
Pde00g00052	PF00124(Photosynthetic reaction centre protein):Photosynthetic reaction centre protein	molecular_function:electron transfer activity "Any molecular entity that serves as an electron acceptor and electron donor in an electron transport chain. An electron transport chain is a process in which a series of electron carriers operate together to transfer electrons from donors to any of several different terminal electron acceptors to generate a transmembrane electrochemical gradient." [I…	K02703 photosystem II P680 reaction center D1 protein [EC:1.10.3.9] | (RefSeq) psbA, EucgrC_p001; photosystem II protein D1 (A)	AFU95416.1 PsbA, partial [Podocalyx loranthoides]	Photosystem II protein D1 OS=Populus trichocarpa OX=3694 GN=psbA PE=2 SV=1	Photosystem II protein D1	psbA
Pde00g00053	PF03947(Ribosomal Proteins L2, C-terminal domain):Ribosomal Proteins L2, C-terminal domain;PF00181(Ribosomal Proteins L2, RNA binding domain):Ribosomal Proteins L2, RNA binding domain	molecular_function:RNA binding "Interacting selectively and non-covalently with an RNA molecule or a portion thereof." [GOC:jl, GOC:mah](GO:0003723),molecular_function:structural constituent of ribosome "The action of a molecule that contributes to the structural integrity of the ribosome." [GOC:mah](GO:0003735),cellular_component:ribosome "An intracellular organelle, about 200 A in diameter, con…	K02886 large subunit ribosomal protein L2 | (RefSeq) rpl2, JacuC_p085; ribosomal protein L2 (A)	QJS51892.1 ribosomal protein L2 [Sycopsis sinensis]	50S ribosomal protein L2, chloroplastic OS=Populus trichocarpa OX=3694 GN=rpl2-A PE=3 SV=1	50S ribosomal protein L2, chloroplastic	rpl2-A
Pde00g00054	PF00004(ATPase family associated with various cellular activities (AAA)):ATPase family associated with various cellular activities (AAA);PF05695(Plant protein of unknown function (DUF825)):Plant protein of unknown function (DUF825)	molecular_function:ATP binding "Interacting selectively and non-covalently with ATP, adenosine 5'-triphosphate, a universally important coenzyme and enzyme regulator." [ISBN:0198506732](GO:0005524),molecular_function:ATPase activity "Catalysis of the reaction: ATP + H2O = ADP + phosphate + 2 H+. May or may not be coupled to another reaction." [EC:3.6.1.3, GOC:jl](GO:0016887)	K02689 photosystem I P700 chlorophyll a apoprotein A1 | (RefSeq) protein Ycf2-like (A)	YP_009674789.1 hypothetical chloroplast RF21 [Olmediella betschleriana]	Protein Ycf2 OS=Populus trichocarpa OX=3694 GN=ycf2-1 PE=3 SV=1	Protein Ycf2	ycf2-1
Pde00g00055	PF00124(Photosynthetic reaction centre protein):Photosynthetic reaction centre protein	biological_process:photosynthetic electron transport in photosystem II "A photosynthetic electron transport chain in which electrons move from the primary electron acceptor [Quinone, Q] through a chain of electron transport molecules in the thylakoid membrane until they reach the ultimate electron acceptor of Photosystem II, which is plastocyanin [PC]. The electron is then passed to the P700 chlo…	K02703 photosystem II P680 reaction center D1 protein [EC:1.10.3.9] | (RefSeq) psbA; photosystem II protein D1 (A)	YP_010209329.1 photosystem II protein D2 [Mikania micrantha|Helianthus silphioides|Gossypium mustelinum]	Photosystem II protein D1 OS=Populus trichocarpa OX=3694 GN=psbA PE=2 SV=1	Photosystem II protein D1	psbA
Pde00g00056	PF03947(Ribosomal Proteins L2, C-terminal domain):Ribosomal Proteins L2, C-terminal domain;PF00181(Ribosomal Proteins L2, RNA binding domain):Ribosomal Proteins L2, RNA binding domain	molecular_function:RNA binding "Interacting selectively and non-covalently with an RNA molecule or a portion thereof." [GOC:jl, GOC:mah](GO:0003723),molecular_function:structural constituent of ribosome "The action of a molecule that contributes to the structural integrity of the ribosome." [GOC:mah](GO:0003735),cellular_component:ribosome "An intracellular organelle, about 200 A in diameter, con…	K02886 large subunit ribosomal protein L2 | (RefSeq) rpl2, JacuC_p085; ribosomal protein L2 (A)	QJS51892.1 ribosomal protein L2 [Sycopsis sinensis]	50S ribosomal protein L2, chloroplastic OS=Populus trichocarpa OX=3694 GN=rpl2-A PE=3 SV=1	50S ribosomal protein L2, chloroplastic	rpl2-A
Pde00g00057	PF05695(Plant protein of unknown function (DUF825)):Plant protein of unknown function (DUF825);PF00004(ATPase family associated with various cellular activities (AAA)):ATPase family associated with various cellular activities (AAA)	molecular_function:ATP binding "Interacting selectively and non-covalently with ATP, adenosine 5'-triphosphate, a universally important coenzyme and enzyme regulator." [ISBN:0198506732](GO:0005524),molecular_function:ATPase activity "Catalysis of the reaction: ATP + H2O = ADP + phosphate + 2 H+. May or may not be coupled to another reaction." [EC:3.6.1.3, GOC:jl](GO:0016887)	K02689 photosystem I P700 chlorophyll a apoprotein A1 | (RefSeq) protein Ycf2-like (A)	YP_009674789.1 hypothetical chloroplast RF21 [Olmediella betschleriana]	Protein Ycf2 OS=Populus trichocarpa OX=3694 GN=ycf2-1 PE=3 SV=1	Protein Ycf2	ycf2-1
Pde00g00058	PF00004(ATPase family associated with various cellular activities (AAA)):ATPase family associated with various cellular activities (AAA)	molecular_function:ATP binding "Interacting selectively and non-covalently with ATP, adenosine 5'-triphosphate, a universally important coenzyme and enzyme regulator." [ISBN:0198506732](GO:0005524),molecular_function:ATPase activity "Catalysis of the reaction: ATP + H2O = ADP + phosphate + 2 H+. May or may not be coupled to another reaction." [EC:3.6.1.3, GOC:jl](GO:0016887)	K02689 photosystem I P700 chlorophyll a apoprotein A1 | (RefSeq) protein Ycf2-like (A)	YP_009054097.1 Ycf2 [Populus angustifolia|Populus fremontii]	Protein Ycf2 OS=Populus alba OX=43335 GN=ycf2-A PE=3 SV=1	Protein Ycf2	ycf2-A
Pde00g00059	PF05695(Plant protein of unknown function (DUF825)):Plant protein of unknown function (DUF825)	NA	K02690 photosystem I P700 chlorophyll a apoprotein A2 | (RefSeq) photosystem I P700 chlorophyll a apoprotein A2-like (A)	YP_009054472.1 hypothetical chloroplast RF21 [Populus pruinosa|Populus euphratica]	Protein Ycf2 OS=Populus trichocarpa OX=3694 GN=ycf2-1 PE=3 SV=1	Protein Ycf2	ycf2-1
Pde00g00060	PF05695(Plant protein of unknown function (DUF825)):Plant protein of unknown function (DUF825)	NA	K02967 small subunit ribosomal protein S2 | (RefSeq) uncharacterized protein LOC113360016 (A)	RYR03494.1 hypothetical protein Ahy_B06g082478 [Arachis hypogaea]	Protein Ycf2 OS=Populus alba OX=43335 GN=ycf2-A PE=3 SV=1	Protein Ycf2	ycf2-A
Pde00g00061	PF03947(Ribosomal Proteins L2, C-terminal domain):Ribosomal Proteins L2, C-terminal domain;PF00181(Ribosomal Proteins L2, RNA binding domain):Ribosomal Proteins L2, RNA binding domain	molecular_function:RNA binding "Interacting selectively and non-covalently with an RNA molecule or a portion thereof." [GOC:jl, GOC:mah](GO:0003723),molecular_function:structural constituent of ribosome "The action of a molecule that contributes to the structural integrity of the ribosome." [GOC:mah](GO:0003735),cellular_component:ribosome "An intracellular organelle, about 200 A in diameter, con…	K02886 large subunit ribosomal protein L2 | (RefSeq) rpl2, JacuC_p085; ribosomal protein L2 (A)	QJS51892.1 ribosomal protein L2 [Sycopsis sinensis]	50S ribosomal protein L2, chloroplastic OS=Populus trichocarpa OX=3694 GN=rpl2-A PE=3 SV=1	50S ribosomal protein L2, chloroplastic	rpl2-A
Pde00g00062	PF00124(Photosynthetic reaction centre protein):Photosynthetic reaction centre protein	molecular_function:electron transfer activity "Any molecular entity that serves as an electron acceptor and electron donor in an electron transport chain. An electron transport chain is a process in which a series of electron carriers operate together to transfer electrons from donors to any of several different terminal electron acceptors to generate a transmembrane electrochemical gradient." [I…	K02703 photosystem II P680 reaction center D1 protein [EC:1.10.3.9] | (RefSeq) psbA, EucgrC_p001; photosystem II protein D1 (A)	AFU95416.1 PsbA, partial [Podocalyx loranthoides]	Photosystem II protein D1 OS=Populus trichocarpa OX=3694 GN=psbA PE=2 SV=1	Photosystem II protein D1	psbA
Pde00g00063	PF00306(ATP synthase alpha/beta chain, C terminal domain):ATP synthase alpha/beta chain, C terminal domain;PF00006(ATP synthase alpha/beta family, nucleotide-binding domain):ATP synthase alpha/beta family, nucleotide-binding domain;PF02874(ATP synthase alpha/beta family, beta-barrel domain):ATP synthase alpha/beta family, beta-barrel domain	molecular_function:ATP binding "Interacting selectively and non-covalently with ATP, adenosine 5'-triphosphate, a universally important coenzyme and enzyme regulator." [ISBN:0198506732](GO:0005524),biological_process:ATP synthesis coupled proton transport "The transport of protons across a membrane to generate an electrochemical gradient [proton-motive force] that powers ATP synthesis." [ISBN:071…	K02111 F-type H+/Na+-transporting ATPase subunit alpha [EC:7.1.2.2 7.2.2.1] | (RefSeq) atpA, Poptr_cp005; ATP synthase CF1 alpha subunit (A)	QUT10330.1 ATP synthase CF1 alpha subunit [Salix breviserrata]	ATP synthase subunit alpha, chloroplastic OS=Populus trichocarpa OX=3694 GN=atpA PE=3 SV=1	ATP synthase subunit alpha, chloroplastic	atpA
Pde00g00064	PF00430(ATP synthase B/B' CF(0)):ATP synthase B/B' CF(0)	molecular_function:proton transmembrane transporter activity "Enables the transfer of a proton from one side of a membrane to the other." [GOC:ai](GO:0015078),biological_process:ATP synthesis coupled proton transport "The transport of protons across a membrane to generate an electrochemical gradient [proton-motive force] that powers ATP synthesis." [ISBN:0716731363](GO:0015986),cellular_component…	K02109 F-type H+-transporting ATPase subunit b | (RefSeq) atpF, RCOM_ORF00015; ATP synthase CF0 B subunit (A)	YP_009327661.1 ATP synthase CF0 subunit I [Idesia polycarpa]	ATP synthase subunit b, chloroplastic OS=Populus trichocarpa OX=3694 GN=atpF PE=3 SV=1	ATP synthase subunit b, chloroplastic	atpF
Pde00g00065	PF00137(ATP synthase subunit C):ATP synthase subunit C	molecular_function:proton transmembrane transporter activity "Enables the transfer of a proton from one side of a membrane to the other." [GOC:ai](GO:0015078),biological_process:ATP synthesis coupled proton transport "The transport of protons across a membrane to generate an electrochemical gradient [proton-motive force] that powers ATP synthesis." [ISBN:0716731363](GO:0015986),cellular_component…	K02110 F-type H+-transporting ATPase subunit c | (RefSeq) atpH; ATP synthase CF0 subunit III (A)	YP_009627550.1 ATP synthase CF0 C subunit [Allium rude|Allium chrysocephalum]	ATP synthase subunit c, chloroplastic OS=Vitis vinifera OX=29760 GN=atpH PE=3 SV=1	ATP synthase subunit c, chloroplastic	atpH
Pde00g00066	PF00119(ATP synthase A chain):ATP synthase A chain	molecular_function:proton transmembrane transporter activity "Enables the transfer of a proton from one side of a membrane to the other." [GOC:ai](GO:0015078),biological_process:ATP synthesis coupled proton transport "The transport of protons across a membrane to generate an electrochemical gradient [proton-motive force] that powers ATP synthesis." [ISBN:0716731363](GO:0015986),cellular_component…	K02108 F-type H+-transporting ATPase subunit a | (RefSeq) atpI, Poptr_cp008; ATP synthase CF0 A subunit (A)	UFI52321.1 ATP synthase CF0 subunit IV [Populus mainlingensis|Populus pseudoglauca]	ATP synthase subunit a, chloroplastic OS=Populus trichocarpa OX=3694 GN=atpI PE=3 SV=1	ATP synthase subunit a, chloroplastic	atpI
Pde00g00067	PF00318(Ribosomal protein S2):Ribosomal protein S2	molecular_function:structural constituent of ribosome "The action of a molecule that contributes to the structural integrity of the ribosome." [GOC:mah](GO:0003735),cellular_component:ribosome "An intracellular organelle, about 200 A in diameter, consisting of RNA and protein. It is the site of protein biosynthesis resulting from translation of messenger RNA [mRNA]. It consists of two subunits, o…	K02967 small subunit ribosomal protein S2 | (RefSeq) rps2, Poptr_cp009; ribosomal protein S2 (A)	YP_009121598.1 ribosomal protein S2 [Salix koreensis|Salix magnifica|Salix hastata|Salix sp.|Salix helvetica|Salix babylonica|Bennettiodendron brevipes|Salix repens subsp. rosmarinifolia|Salix acutifolia|Salix sinopurpurea|Salix myrsinifolia|Salix rehderiana|Salix lapponum|Salix wilhelmsiana|Salix silesiaca|Salix sitchensis|Salix gordejevii|Salix chienii|Salix kochiana|Salix caprea|Salix daphnoid…	30S ribosomal protein S2, chloroplastic OS=Populus trichocarpa OX=3694 GN=rps2 PE=3 SV=1	30S ribosomal protein S2, chloroplastic	rps2
Pde00g00068	PF00004(ATPase family associated with various cellular activities (AAA)):ATPase family associated with various cellular activities (AAA);PF05695(Plant protein of unknown function (DUF825)):Plant protein of unknown function (DUF825)	molecular_function:ATP binding "Interacting selectively and non-covalently with ATP, adenosine 5'-triphosphate, a universally important coenzyme and enzyme regulator." [ISBN:0198506732](GO:0005524),molecular_function:ATPase activity "Catalysis of the reaction: ATP + H2O = ADP + phosphate + 2 H+. May or may not be coupled to another reaction." [EC:3.6.1.3, GOC:jl](GO:0016887)	K02689 photosystem I P700 chlorophyll a apoprotein A1 | (RefSeq) protein Ycf2-like (A)	YP_009674789.1 hypothetical chloroplast RF21 [Olmediella betschleriana]	Protein Ycf2 OS=Populus trichocarpa OX=3694 GN=ycf2-1 PE=3 SV=1	Protein Ycf2	ycf2-1
Pde00g00069	PF03947(Ribosomal Proteins L2, C-terminal domain):Ribosomal Proteins L2, C-terminal domain;PF00181(Ribosomal Proteins L2, RNA binding domain):Ribosomal Proteins L2, RNA binding domain	molecular_function:RNA binding "Interacting selectively and non-covalently with an RNA molecule or a portion thereof." [GOC:jl, GOC:mah](GO:0003723),molecular_function:structural constituent of ribosome "The action of a molecule that contributes to the structural integrity of the ribosome." [GOC:mah](GO:0003735),cellular_component:ribosome "An intracellular organelle, about 200 A in diameter, con…	K02886 large subunit ribosomal protein L2 | (RefSeq) rpl2, JacuC_p085; ribosomal protein L2 (A)	QJS51892.1 ribosomal protein L2 [Sycopsis sinensis]	50S ribosomal protein L2, chloroplastic OS=Populus trichocarpa OX=3694 GN=rpl2-A PE=3 SV=1	50S ribosomal protein L2, chloroplastic	rpl2-A
Pde00g00070	PF00124(Photosynthetic reaction centre protein):Photosynthetic reaction centre protein	molecular_function:electron transfer activity "Any molecular entity that serves as an electron acceptor and electron donor in an electron transport chain. An electron transport chain is a process in which a series of electron carriers operate together to transfer electrons from donors to any of several different terminal electron acceptors to generate a transmembrane electrochemical gradient." [I…	K02703 photosystem II P680 reaction center D1 protein [EC:1.10.3.9] | (RefSeq) psbA, EucgrC_p001; photosystem II protein D1 (A)	AFU95416.1 PsbA, partial [Podocalyx loranthoides]	Photosystem II protein D1 OS=Populus trichocarpa OX=3694 GN=psbA PE=2 SV=1	Photosystem II protein D1	psbA
Pde00g00071	PF00004(ATPase family associated with various cellular activities (AAA)):ATPase family associated with various cellular activities (AAA);PF05695(Plant protein of unknown function (DUF825)):Plant protein of unknown function (DUF825)	molecular_function:ATP binding "Interacting selectively and non-covalently with ATP, adenosine 5'-triphosphate, a universally important coenzyme and enzyme regulator." [ISBN:0198506732](GO:0005524),molecular_function:ATPase activity "Catalysis of the reaction: ATP + H2O = ADP + phosphate + 2 H+. May or may not be coupled to another reaction." [EC:3.6.1.3, GOC:jl](GO:0016887)	K02689 photosystem I P700 chlorophyll a apoprotein A1 | (RefSeq) protein Ycf2-like (A)	YP_009674789.1 hypothetical chloroplast RF21 [Olmediella betschleriana]	Protein Ycf2 OS=Populus trichocarpa OX=3694 GN=ycf2-1 PE=3 SV=1	Protein Ycf2	ycf2-1
Pde00g00072	PF05695(Plant protein of unknown function (DUF825)):Plant protein of unknown function (DUF825)	NA	K02967 small subunit ribosomal protein S2 | (RefSeq) uncharacterized protein LOC113360016 (A)	UFI53139.1 hypothetical chloroplast RF21 [Populus pamirica]	Protein Ycf2 OS=Populus trichocarpa OX=3694 GN=ycf2-1 PE=3 SV=1	Protein Ycf2	ycf2-1
Pde00g00073	PF03947(Ribosomal Proteins L2, C-terminal domain):Ribosomal Proteins L2, C-terminal domain;PF00181(Ribosomal Proteins L2, RNA binding domain):Ribosomal Proteins L2, RNA binding domain	molecular_function:RNA binding "Interacting selectively and non-covalently with an RNA molecule or a portion thereof." [GOC:jl, GOC:mah](GO:0003723),molecular_function:structural constituent of ribosome "The action of a molecule that contributes to the structural integrity of the ribosome." [GOC:mah](GO:0003735),cellular_component:ribosome "An intracellular organelle, about 200 A in diameter, con…	K02886 large subunit ribosomal protein L2 | (RefSeq) rpl2, JacuC_p085; ribosomal protein L2 (A)	QJS51892.1 ribosomal protein L2 [Sycopsis sinensis]	50S ribosomal protein L2, chloroplastic OS=Populus trichocarpa OX=3694 GN=rpl2-A PE=3 SV=1	50S ribosomal protein L2, chloroplastic	rpl2-A
Pde00g00074	PF00124(Photosynthetic reaction centre protein):Photosynthetic reaction centre protein	molecular_function:electron transfer activity "Any molecular entity that serves as an electron acceptor and electron donor in an electron transport chain. An electron transport chain is a process in which a series of electron carriers operate together to transfer electrons from donors to any of several different terminal electron acceptors to generate a transmembrane electrochemical gradient." [I…	K02703 photosystem II P680 reaction center D1 protein [EC:1.10.3.9] | (RefSeq) psbA, EucgrC_p001; photosystem II protein D1 (A)	AFU95416.1 PsbA, partial [Podocalyx loranthoides]	Photosystem II protein D1 OS=Populus trichocarpa OX=3694 GN=psbA PE=2 SV=1	Photosystem II protein D1	psbA
Pde00g00075	NA	NA	NA	TKS02676.1 hypothetical protein D5086_0000160770 [Populus alba]	NA	NA	NA
Pde00g00076	NA	NA	NA	KAG6736862.1 hypothetical protein POTOM_060259 [Populus tomentosa]	NA	NA	NA
Pde00g00077	PF01348(Type II intron maturase):Type II intron maturase	biological_process:mRNA processing "Any process involved in the conversion of a primary mRNA transcript into one or more mature mRNA[s] prior to translation into polypeptide." [GOC:mah](GO:0006397)	NA	YP_009270655.1 maturase-related protein [Nelumbo nucifera]	Group II intron-encoded protein LtrA OS=Lactococcus lactis subsp. cremoris (strain MG1363) OX=416870 GN=ltrA PE=1 SV=1	Group II intron-encoded protein LtrA	ltrA
Pde00g00078	NA	NA	NA	YP_009526584.1 hypothetical protein [Ammopiptanthus mongolicus]	NA	NA	NA
Pde00g00079	NA	NA	NA	XP_028115968.1 LOW QUALITY PROTEIN: uncharacterized protein LOC114313749 [Camellia sinensis]	NA	NA	NA
Pde00g00080	NA	NA	NA	TKS02673.1 hypothetical protein D5086_0000160740 [Populus alba]	NA	NA	NA
Pde00g00081	NA	NA	NA	KAB5511321.1 hypothetical protein DKX38_030116 [Salix brachista]	NA	NA	NA
Pde00g00082	NA	NA	NA	KAB5511320.1 hypothetical protein DKX38_030115 [Salix brachista]	NA	NA	NA
Pde00g00083	PF00657(GDSL-like Lipase/Acylhydrolase):GDSL-like Lipase/Acylhydrolase	molecular_function:hydrolase activity, acting on ester bonds "Catalysis of the hydrolysis of any ester bond." [GOC:jl](GO:0016788)	K00679 phospholipid:diacylglycerol acyltransferase [EC:2.3.1.158] | (RefSeq) hypothetical protein (A)	KAG6781187.1 hypothetical protein POTOM_014077 [Populus tomentosa]	GDSL esterase/lipase At1g71691 OS=Arabidopsis thaliana OX=3702 GN=At1g71691 PE=2 SV=1	GDSL esterase/lipase At1g71691	At1g71691
Pde00g00086	NA	NA	NA	KJB06850.1 hypothetical protein B456_001G165000 [Gossypium raimondii]	NA	NA	NA
Pde00g00087	NA	NA	NA	KAH0988184.1 hypothetical protein GBA52_015361 [Prunus armeniaca]	NA	NA	NA
Pde00g00088	NA	NA	NA	KAG6621648.1 hypothetical protein I3842_Q006500 [Carya illinoinensis]	NA	NA	NA
Pde00g00091	NA	NA	NA	KAF9670753.1 hypothetical protein SADUNF_Sadunf13G0101500 [Salix dunnii]	NA	NA	NA
Pde00g00092	NA	NA	NA	KAF9660759.1 hypothetical protein SADUNF_SadunfMtG0007400 [Salix dunnii]	NA	NA	NA
Pde00g00093	PF00252(Ribosomal protein L16p/L10e):Ribosomal protein L16p/L10e	molecular_function:structural constituent of ribosome "The action of a molecule that contributes to the structural integrity of the ribosome." [GOC:mah](GO:0003735),cellular_component:ribosome "An intracellular organelle, about 200 A in diameter, consisting of RNA and protein. It is the site of protein biosynthesis resulting from translation of messenger RNA [mRNA]. It consists of two subunits, o…	K02878 large subunit ribosomal protein L16 | (RefSeq) rpl16, DDH47_mgp33; ribosomal protein L16 (A)	QYA18042.1 ribosomal protein L16 [Apium graveolens]	60S ribosomal protein L16, mitochondrial OS=Oryza sativa subsp. japonica OX=39947 GN=RPL16 PE=3 SV=1	60S ribosomal protein L16, mitochondrial	RPL16
Pde00g00096	NA	NA	NA	KAH0637700.1 hypothetical protein KY289_037615 [Solanum tuberosum]	NA	NA	NA
Pde00g00097	NA	NA	NA	XP_043696606.1 uncharacterized protein LOC122647222 [Telopea speciosissima]	NA	NA	NA
Pde00g00098	NA	NA	NA	KAF9660751.1 hypothetical protein SADUNF_SadunfMtG0006000 [Salix dunnii]	NA	NA	NA
Pde00g00100	NA	NA	NA	KAF9660760.1 hypothetical protein SADUNF_SadunfMtG0007500 [Salix dunnii]	NA	NA	NA
Pde00g00101	PF01578(Cytochrome C assembly protein):Cytochrome C assembly protein	molecular_function:heme transporter activity "Enables the directed movement of heme, any compound of iron complexed in a porphyrin [tetrapyrrole] ring, into, out of or within a cell, or between cells." [GOC:ai](GO:0015232),biological_process:heme transport "The directed movement of heme, any compound of iron complexed in a porphyrin [tetrapyrrole] ring, into, out of or within a cell, or between c…	NA	XP_011000534.1 PREDICTED: putative cytochrome c biosynthesis ccmC-like mitochondrial protein [Populus euphratica]	Putative cytochrome c biosynthesis ccmC-like mitochondrial protein OS=Arabidopsis thaliana OX=3702 GN=CCMC PE=2 SV=4	Putative cytochrome c biosynthesis ccmC-like mitochondrial protein	CCMC
Pde00g00102	NA	NA	NA	EEF23548.1 conserved hypothetical protein, partial [Ricinus communis]	NA	NA	NA
Pde00g00104	PF00361(Proton-conducting membrane transporter):Proton-conducting membrane transporter	NA	K05573 NAD(P)H-quinone oxidoreductase subunit 2 [EC:7.1.1.2] | (RefSeq) NADH-quinone oxidoreductase protein (A)	KAH0712465.1 hypothetical protein KY289_008424 [Solanum tuberosum]	NAD(P)H-quinone oxidoreductase subunit 2 A, chloroplastic OS=Coffea arabica OX=13443 GN=ndhB1 PE=3 SV=1	NAD(P)H-quinone oxidoreductase subunit 2 A, chloroplastic	ndhB1
Pde00g00105	PF00361(Proton-conducting membrane transporter):Proton-conducting membrane transporter	NA	K05573 NAD(P)H-quinone oxidoreductase subunit 2 [EC:7.1.1.2] | (RefSeq) uncharacterized protein LOC109244033 (A)	QGA84910.1 NADH-plastoquinone oxidoreductase subunit 2, partial [Albizia adianthifolia]	NAD(P)H-quinone oxidoreductase subunit 2 B, chloroplastic OS=Populus trichocarpa OX=3694 GN=ndhB2 PE=3 SV=1	NAD(P)H-quinone oxidoreductase subunit 2 B, chloroplastic	ndhB2
Pde00g00106	PF05695(Plant protein of unknown function (DUF825)):Plant protein of unknown function (DUF825);PF00004(ATPase family associated with various cellular activities (AAA)):ATPase family associated with various cellular activities (AAA)	molecular_function:ATP binding "Interacting selectively and non-covalently with ATP, adenosine 5'-triphosphate, a universally important coenzyme and enzyme regulator." [ISBN:0198506732](GO:0005524),molecular_function:ATPase activity "Catalysis of the reaction: ATP + H2O = ADP + phosphate + 2 H+. May or may not be coupled to another reaction." [EC:3.6.1.3, GOC:jl](GO:0016887)	K02689 photosystem I P700 chlorophyll a apoprotein A1 | (RefSeq) protein Ycf2-like (A)	YP_009674789.1 hypothetical chloroplast RF21 [Olmediella betschleriana]	Protein Ycf2 OS=Populus trichocarpa OX=3694 GN=ycf2-1 PE=3 SV=1	Protein Ycf2	ycf2-1
Pde00g00107	PF05695(Plant protein of unknown function (DUF825)):Plant protein of unknown function (DUF825)	NA	K02967 small subunit ribosomal protein S2 | (RefSeq) uncharacterized protein LOC113360016 (A)	KEH15423.1 Ycf2-like protein [Medicago truncatula]	Protein Ycf2 OS=Populus trichocarpa OX=3694 GN=ycf2-1 PE=3 SV=1	Protein Ycf2	ycf2-1
Pde00g00108	PF03947(Ribosomal Proteins L2, C-terminal domain):Ribosomal Proteins L2, C-terminal domain	molecular_function:RNA binding "Interacting selectively and non-covalently with an RNA molecule or a portion thereof." [GOC:jl, GOC:mah](GO:0003723),molecular_function:structural constituent of ribosome "The action of a molecule that contributes to the structural integrity of the ribosome." [GOC:mah](GO:0003735),cellular_component:ribosome "An intracellular organelle, about 200 A in diameter, con…	K02886 large subunit ribosomal protein L2 | (RefSeq) uncharacterized protein LOC111895953 (A)	THU42739.1 hypothetical protein C4D60_Mb00t08080 [Musa balbisiana]	50S ribosomal protein L2-A, chloroplastic OS=Populus alba OX=43335 GN=rpl2-A PE=3 SV=1	50S ribosomal protein L2-A, chloroplastic	rpl2-A
Pde00g00109	PF00124(Photosynthetic reaction centre protein):Photosynthetic reaction centre protein	molecular_function:electron transfer activity "Any molecular entity that serves as an electron acceptor and electron donor in an electron transport chain. An electron transport chain is a process in which a series of electron carriers operate together to transfer electrons from donors to any of several different terminal electron acceptors to generate a transmembrane electrochemical gradient." [I…	K02703 photosystem II P680 reaction center D1 protein [EC:1.10.3.9] | (RefSeq) psbA, EucgrC_p001; photosystem II protein D1 (A)	AFU95416.1 PsbA, partial [Podocalyx loranthoides]	Photosystem II protein D1 OS=Populus trichocarpa OX=3694 GN=psbA PE=2 SV=1	Photosystem II protein D1	psbA
Pde00g00110	PF02874(ATP synthase alpha/beta family, beta-barrel domain):ATP synthase alpha/beta family, beta-barrel domain;PF00006(ATP synthase alpha/beta family, nucleotide-binding domain):ATP synthase alpha/beta family, nucleotide-binding domain;PF00306(ATP synthase alpha/beta chain, C terminal domain):ATP synthase alpha/beta chain, C terminal domain	molecular_function:ATP binding "Interacting selectively and non-covalently with ATP, adenosine 5'-triphosphate, a universally important coenzyme and enzyme regulator." [ISBN:0198506732](GO:0005524),biological_process:ATP synthesis coupled proton transport "The transport of protons across a membrane to generate an electrochemical gradient [proton-motive force] that powers ATP synthesis." [ISBN:071…	K02111 F-type H+/Na+-transporting ATPase subunit alpha [EC:7.1.2.2 7.2.2.1] | (RefSeq) atpA, Poptr_cp005; ATP synthase CF1 alpha subunit (A)	QUT10330.1 ATP synthase CF1 alpha subunit [Salix breviserrata]	ATP synthase subunit alpha, chloroplastic OS=Populus trichocarpa OX=3694 GN=atpA PE=3 SV=1	ATP synthase subunit alpha, chloroplastic	atpA
Pde00g00111	PF00430(ATP synthase B/B' CF(0)):ATP synthase B/B' CF(0)	molecular_function:proton transmembrane transporter activity "Enables the transfer of a proton from one side of a membrane to the other." [GOC:ai](GO:0015078),biological_process:ATP synthesis coupled proton transport "The transport of protons across a membrane to generate an electrochemical gradient [proton-motive force] that powers ATP synthesis." [ISBN:0716731363](GO:0015986),cellular_component…	K02109 F-type H+-transporting ATPase subunit b | (RefSeq) atpF, RCOM_ORF00015; ATP synthase CF0 B subunit (A)	YP_009327661.1 ATP synthase CF0 subunit I [Idesia polycarpa]	ATP synthase subunit b, chloroplastic OS=Populus trichocarpa OX=3694 GN=atpF PE=3 SV=1	ATP synthase subunit b, chloroplastic	atpF
Pde00g00112	PF00137(ATP synthase subunit C):ATP synthase subunit C	molecular_function:proton transmembrane transporter activity "Enables the transfer of a proton from one side of a membrane to the other." [GOC:ai](GO:0015078),biological_process:ATP synthesis coupled proton transport "The transport of protons across a membrane to generate an electrochemical gradient [proton-motive force] that powers ATP synthesis." [ISBN:0716731363](GO:0015986),cellular_component…	K02110 F-type H+-transporting ATPase subunit c | (RefSeq) atpH; ATP synthase CF0 subunit III (A)	YP_009627550.1 ATP synthase CF0 C subunit [Allium rude|Allium chrysocephalum]	ATP synthase subunit c, chloroplastic OS=Vitis vinifera OX=29760 GN=atpH PE=3 SV=1	ATP synthase subunit c, chloroplastic	atpH
Pde00g00113	PF00119(ATP synthase A chain):ATP synthase A chain	molecular_function:proton transmembrane transporter activity "Enables the transfer of a proton from one side of a membrane to the other." [GOC:ai](GO:0015078),biological_process:ATP synthesis coupled proton transport "The transport of protons across a membrane to generate an electrochemical gradient [proton-motive force] that powers ATP synthesis." [ISBN:0716731363](GO:0015986),cellular_component…	K02108 F-type H+-transporting ATPase subunit a | (RefSeq) atpI, Poptr_cp008; ATP synthase CF0 A subunit (A)	UFI52321.1 ATP synthase CF0 subunit IV [Populus mainlingensis|Populus pseudoglauca]	ATP synthase subunit a, chloroplastic OS=Populus trichocarpa OX=3694 GN=atpI PE=3 SV=1	ATP synthase subunit a, chloroplastic	atpI
Pde00g00114	PF04998(RNA polymerase Rpb1, domain 5):RNA polymerase Rpb1, domain 5;PF00318(Ribosomal protein S2):Ribosomal protein S2	molecular_function:DNA binding "Any molecular function by which a gene product interacts selectively and non-covalently with DNA [deoxyribonucleic acid]." [GOC:dph, GOC:jl, GOC:tb, GOC:vw](GO:0003677),molecular_function:structural constituent of ribosome "The action of a molecule that contributes to the structural integrity of the ribosome." [GOC:mah](GO:0003735),molecular_function:DNA-directed 5…	K02967 small subunit ribosomal protein S2 | (RefSeq) rps2, Poptr_cp009; ribosomal protein S2 (A)	KAG8363203.1 hypothetical protein BUALT_BualtPtG0001100 [Buddleja alternifolia]	30S ribosomal protein S2, chloroplastic OS=Populus trichocarpa OX=3694 GN=rps2 PE=3 SV=1	30S ribosomal protein S2, chloroplastic	rps2
Pde00g00115	NA	NA	K19719 collagen, type II, alpha | (RefSeq) fibril-forming collagen alpha chain-like (A)	KAF2282259.1 hypothetical protein GH714_043952 [Hevea brasiliensis]	Putative uncharacterized protein ART2 OS=Saccharomyces cerevisiae (strain ATCC 204508 / S288c) OX=559292 GN=ART2 PE=5 SV=1	Putative uncharacterized protein ART2	ART2
Pde00g00116	NA	NA	K19719 collagen, type II, alpha | (RefSeq) fibril-forming collagen alpha chain-like (A)	KAF2282259.1 hypothetical protein GH714_043952 [Hevea brasiliensis]	Putative uncharacterized protein ART2 OS=Saccharomyces cerevisiae (strain ATCC 204508 / S288c) OX=559292 GN=ART2 PE=5 SV=1	Putative uncharacterized protein ART2	ART2
Pde00g00117	NA	NA	K19719 collagen, type II, alpha | (RefSeq) fibril-forming collagen alpha chain-like (A)	KAF2282259.1 hypothetical protein GH714_043952 [Hevea brasiliensis]	Putative uncharacterized protein ART2 OS=Saccharomyces cerevisiae (strain ATCC 204508 / S288c) OX=559292 GN=ART2 PE=5 SV=1	Putative uncharacterized protein ART2	ART2
Pde00g00118	NA	biological_process:regulation of cellular respiration "Any process that modulates the frequency, rate or extent of cellular respiration, the enzymatic release of energy from organic compounds." [GOC:jl](GO:0043457)	K22020 mucin-19 | (RefSeq) uncharacterized protein LOC110926720 (A)	KAH9657866.1 hypothetical protein KPL70_023254 [Citrus sinensis]	Protein TAR1 OS=Kluyveromyces lactis (strain ATCC 8585 / CBS 2359 / DSM 70799 / NBRC 1267 / NRRL Y-1140 / WM37) OX=284590 GN=TAR1-A PE=4 SV=2	Protein TAR1	TAR1-A
Pde00g00119	NA	NA	K19719 collagen, type II, alpha | (RefSeq) fibril-forming collagen alpha chain-like (A)	KAF2282259.1 hypothetical protein GH714_043952 [Hevea brasiliensis]	Putative uncharacterized protein ART2 OS=Saccharomyces cerevisiae (strain ATCC 204508 / S288c) OX=559292 GN=ART2 PE=5 SV=1	Putative uncharacterized protein ART2	ART2
Pde00g00120	NA	NA	K19719 collagen, type II, alpha | (RefSeq) fibril-forming collagen alpha chain-like (A)	KAF2282259.1 hypothetical protein GH714_043952 [Hevea brasiliensis]	Putative uncharacterized protein ART2 OS=Saccharomyces cerevisiae (strain ATCC 204508 / S288c) OX=559292 GN=ART2 PE=5 SV=1	Putative uncharacterized protein ART2	ART2
Pde00g00121	NA	NA	NA	POE44842.1 putative uncharacterized protein art2 [Quercus suber]	NA	NA	NA
Pde00g00122	NA	biological_process:regulation of cellular respiration "Any process that modulates the frequency, rate or extent of cellular respiration, the enzymatic release of energy from organic compounds." [GOC:jl](GO:0043457)	K22020 mucin-19 | (RefSeq) uncharacterized protein LOC110926720 (A)	KAH9657866.1 hypothetical protein KPL70_023254 [Citrus sinensis]	Protein TAR1 OS=Kluyveromyces lactis (strain ATCC 8585 / CBS 2359 / DSM 70799 / NBRC 1267 / NRRL Y-1140 / WM37) OX=284590 GN=TAR1-A PE=4 SV=2	Protein TAR1	TAR1-A
Pde00g00123	NA	NA	K19719 collagen, type II, alpha | (RefSeq) fibril-forming collagen alpha chain-like (A)	KAF2282259.1 hypothetical protein GH714_043952 [Hevea brasiliensis]	Putative uncharacterized protein ART2 OS=Saccharomyces cerevisiae (strain ATCC 204508 / S288c) OX=559292 GN=ART2 PE=5 SV=1	Putative uncharacterized protein ART2	ART2
Pde00g00124	NA	biological_process:regulation of cellular respiration "Any process that modulates the frequency, rate or extent of cellular respiration, the enzymatic release of energy from organic compounds." [GOC:jl](GO:0043457)	K22020 mucin-19 | (RefSeq) uncharacterized protein LOC110926720 (A)	KAH9657866.1 hypothetical protein KPL70_023254 [Citrus sinensis]	Protein TAR1 OS=Kluyveromyces lactis (strain ATCC 8585 / CBS 2359 / DSM 70799 / NBRC 1267 / NRRL Y-1140 / WM37) OX=284590 GN=TAR1-A PE=4 SV=2	Protein TAR1	TAR1-A
Pde00g00125	NA	NA	K19719 collagen, type II, alpha | (RefSeq) fibril-forming collagen alpha chain-like (A)	KAF2282259.1 hypothetical protein GH714_043952 [Hevea brasiliensis]	Putative uncharacterized protein ART2 OS=Saccharomyces cerevisiae (strain ATCC 204508 / S288c) OX=559292 GN=ART2 PE=5 SV=1	Putative uncharacterized protein ART2	ART2
Pde00g00126	NA	NA	K19719 collagen, type II, alpha | (RefSeq) fibril-forming collagen alpha chain-like (A)	KAF2282259.1 hypothetical protein GH714_043952 [Hevea brasiliensis]	Putative uncharacterized protein ART2 OS=Saccharomyces cerevisiae (strain ATCC 204508 / S288c) OX=559292 GN=ART2 PE=5 SV=1	Putative uncharacterized protein ART2	ART2
Pde00g00127	NA	NA	K19719 collagen, type II, alpha | (RefSeq) fibril-forming collagen alpha chain-like (A)	KAF2282259.1 hypothetical protein GH714_043952 [Hevea brasiliensis]	Putative uncharacterized protein ART2 OS=Saccharomyces cerevisiae (strain ATCC 204508 / S288c) OX=559292 GN=ART2 PE=5 SV=1	Putative uncharacterized protein ART2	ART2
Pde00g00128	NA	NA	K19719 collagen, type II, alpha | (RefSeq) fibril-forming collagen alpha chain-like (A)	KAF2282259.1 hypothetical protein GH714_043952 [Hevea brasiliensis]	Putative uncharacterized protein ART2 OS=Saccharomyces cerevisiae (strain ATCC 204508 / S288c) OX=559292 GN=ART2 PE=5 SV=1	Putative uncharacterized protein ART2	ART2
Pde00g00129	NA	NA	K19719 collagen, type II, alpha | (RefSeq) fibril-forming collagen alpha chain-like (A)	KAF2282259.1 hypothetical protein GH714_043952 [Hevea brasiliensis]	Putative uncharacterized protein ART2 OS=Saccharomyces cerevisiae (strain ATCC 204508 / S288c) OX=559292 GN=ART2 PE=5 SV=1	Putative uncharacterized protein ART2	ART2
Pde00g00130	NA	NA	K19719 collagen, type II, alpha | (RefSeq) fibril-forming collagen alpha chain-like (A)	KAF2282259.1 hypothetical protein GH714_043952 [Hevea brasiliensis]	Putative uncharacterized protein ART2 OS=Saccharomyces cerevisiae (strain ATCC 204508 / S288c) OX=559292 GN=ART2 PE=5 SV=1	Putative uncharacterized protein ART2	ART2
Pde00g00131	NA	NA	K19719 collagen, type II, alpha | (RefSeq) fibril-forming collagen alpha chain-like (A)	KAF2282259.1 hypothetical protein GH714_043952 [Hevea brasiliensis]	Putative uncharacterized protein ART2 OS=Saccharomyces cerevisiae (strain ATCC 204508 / S288c) OX=559292 GN=ART2 PE=5 SV=1	Putative uncharacterized protein ART2	ART2
Pde00g00132	NA	NA	K19719 collagen, type II, alpha | (RefSeq) fibril-forming collagen alpha chain-like (A)	KAF2282259.1 hypothetical protein GH714_043952 [Hevea brasiliensis]	Putative uncharacterized protein ART2 OS=Saccharomyces cerevisiae (strain ATCC 204508 / S288c) OX=559292 GN=ART2 PE=5 SV=1	Putative uncharacterized protein ART2	ART2
Pde00g00133	NA	NA	K19719 collagen, type II, alpha | (RefSeq) fibril-forming collagen alpha chain-like (A)	KAF2282259.1 hypothetical protein GH714_043952 [Hevea brasiliensis]	Putative uncharacterized protein ART2 OS=Saccharomyces cerevisiae (strain ATCC 204508 / S288c) OX=559292 GN=ART2 PE=5 SV=1	Putative uncharacterized protein ART2	ART2
Pde00g00134	NA	NA	K19719 collagen, type II, alpha | (RefSeq) fibril-forming collagen alpha chain-like (A)	KAF2282259.1 hypothetical protein GH714_043952 [Hevea brasiliensis]	Putative uncharacterized protein ART2 OS=Saccharomyces cerevisiae (strain ATCC 204508 / S288c) OX=559292 GN=ART2 PE=5 SV=1	Putative uncharacterized protein ART2	ART2
Pde00g00135	NA	NA	K19719 collagen, type II, alpha | (RefSeq) fibril-forming collagen alpha chain-like (A)	KAF2282259.1 hypothetical protein GH714_043952 [Hevea brasiliensis]	Putative uncharacterized protein ART2 OS=Saccharomyces cerevisiae (strain ATCC 204508 / S288c) OX=559292 GN=ART2 PE=5 SV=1	Putative uncharacterized protein ART2	ART2
Pde00g00136	NA	NA	K19719 collagen, type II, alpha | (RefSeq) fibril-forming collagen alpha chain-like (A)	KAF2282259.1 hypothetical protein GH714_043952 [Hevea brasiliensis]	Putative uncharacterized protein ART2 OS=Saccharomyces cerevisiae (strain ATCC 204508 / S288c) OX=559292 GN=ART2 PE=5 SV=1	Putative uncharacterized protein ART2	ART2
Pde00g00137	NA	NA	K19719 collagen, type II, alpha | (RefSeq) fibril-forming collagen alpha chain-like (A)	KAF2282259.1 hypothetical protein GH714_043952 [Hevea brasiliensis]	Putative uncharacterized protein ART2 OS=Saccharomyces cerevisiae (strain ATCC 204508 / S288c) OX=559292 GN=ART2 PE=5 SV=1	Putative uncharacterized protein ART2	ART2
Pde00g00138	NA	NA	K19719 collagen, type II, alpha | (RefSeq) fibril-forming collagen alpha chain-like (A)	KAF2282259.1 hypothetical protein GH714_043952 [Hevea brasiliensis]	Putative uncharacterized protein ART2 OS=Saccharomyces cerevisiae (strain ATCC 204508 / S288c) OX=559292 GN=ART2 PE=5 SV=1	Putative uncharacterized protein ART2	ART2
Pde00g00139	NA	biological_process:regulation of cellular respiration "Any process that modulates the frequency, rate or extent of cellular respiration, the enzymatic release of energy from organic compounds." [GOC:jl](GO:0043457)	K22020 mucin-19 | (RefSeq) uncharacterized protein LOC110926720 (A)	KAH9657866.1 hypothetical protein KPL70_023254 [Citrus sinensis]	Protein TAR1 OS=Kluyveromyces lactis (strain ATCC 8585 / CBS 2359 / DSM 70799 / NBRC 1267 / NRRL Y-1140 / WM37) OX=284590 GN=TAR1-A PE=4 SV=2	Protein TAR1	TAR1-A
Pde00g00140	NA	NA	K19719 collagen, type II, alpha | (RefSeq) fibril-forming collagen alpha chain-like (A)	PHT27766.1 Regulator of rDNA transcription protein 15 [Capsicum baccatum]	Putative uncharacterized protein ART2 OS=Saccharomyces cerevisiae (strain ATCC 204508 / S288c) OX=559292 GN=ART2 PE=5 SV=1	Putative uncharacterized protein ART2	ART2
Pde00g00141	NA	NA	K19719 collagen, type II, alpha | (RefSeq) fibril-forming collagen alpha chain-like (A)	KAF2282259.1 hypothetical protein GH714_043952 [Hevea brasiliensis]	Putative uncharacterized protein ART2 OS=Saccharomyces cerevisiae (strain ATCC 204508 / S288c) OX=559292 GN=ART2 PE=5 SV=1	Putative uncharacterized protein ART2	ART2
Pde00g00142	NA	NA	K19719 collagen, type II, alpha | (RefSeq) fibril-forming collagen alpha chain-like (A)	KAF2282259.1 hypothetical protein GH714_043952 [Hevea brasiliensis]	Putative uncharacterized protein ART2 OS=Saccharomyces cerevisiae (strain ATCC 204508 / S288c) OX=559292 GN=ART2 PE=5 SV=1	Putative uncharacterized protein ART2	ART2
Pde00g00143	NA	NA	K19719 collagen, type II, alpha | (RefSeq) fibril-forming collagen alpha chain-like (A)	KAF2282259.1 hypothetical protein GH714_043952 [Hevea brasiliensis]	Putative uncharacterized protein ART2 OS=Saccharomyces cerevisiae (strain ATCC 204508 / S288c) OX=559292 GN=ART2 PE=5 SV=1	Putative uncharacterized protein ART2	ART2
Pde00g00144	NA	NA	K19719 collagen, type II, alpha | (RefSeq) fibril-forming collagen alpha chain-like (A)	PHT27695.1 Regulator of rDNA transcription protein 15 [Capsicum baccatum]	Putative uncharacterized protein ART2 OS=Saccharomyces cerevisiae (strain ATCC 204508 / S288c) OX=559292 GN=ART2 PE=5 SV=1	Putative uncharacterized protein ART2	ART2
Pde00g00145	NA	NA	K19719 collagen, type II, alpha | (RefSeq) fibril-forming collagen alpha chain-like (A)	KAF2282259.1 hypothetical protein GH714_043952 [Hevea brasiliensis]	Putative uncharacterized protein ART2 OS=Saccharomyces cerevisiae (strain ATCC 204508 / S288c) OX=559292 GN=ART2 PE=5 SV=1	Putative uncharacterized protein ART2	ART2
Pde00g00146	NA	NA	K22020 mucin-19 | (RefSeq) uncharacterized protein LOC110926720 (A)	POE44840.1 hypothetical protein CFP56_76974 [Quercus suber]	NA	NA	NA
Pde00g00147	NA	biological_process:regulation of cellular respiration "Any process that modulates the frequency, rate or extent of cellular respiration, the enzymatic release of energy from organic compounds." [GOC:jl](GO:0043457)	K22020 mucin-19 | (RefSeq) uncharacterized protein LOC110926720 (A)	KAH9657866.1 hypothetical protein KPL70_023254 [Citrus sinensis]	Protein TAR1 OS=Kluyveromyces lactis (strain ATCC 8585 / CBS 2359 / DSM 70799 / NBRC 1267 / NRRL Y-1140 / WM37) OX=284590 GN=TAR1-A PE=4 SV=2	Protein TAR1	TAR1-A
Pde00g00148	NA	NA	K19719 collagen, type II, alpha | (RefSeq) fibril-forming collagen alpha chain-like (A)	PHT27766.1 Regulator of rDNA transcription protein 15 [Capsicum baccatum]	Putative uncharacterized protein ART2 OS=Saccharomyces cerevisiae (strain ATCC 204508 / S288c) OX=559292 GN=ART2 PE=5 SV=1	Putative uncharacterized protein ART2	ART2
Pde00g00149	NA	NA	NA	PNT36536.1 hypothetical protein POPTR_005G133400 [Populus trichocarpa]	NA	NA	NA
Pde00g00150	NA	biological_process:regulation of cellular respiration "Any process that modulates the frequency, rate or extent of cellular respiration, the enzymatic release of energy from organic compounds." [GOC:jl](GO:0043457)	K22020 mucin-19 | (RefSeq) uncharacterized protein LOC110926720 (A)	KAG6411843.1 hypothetical protein SASPL_129927 [Salvia splendens]	Protein TAR1 OS=Kluyveromyces lactis (strain ATCC 8585 / CBS 2359 / DSM 70799 / NBRC 1267 / NRRL Y-1140 / WM37) OX=284590 GN=TAR1-A PE=4 SV=2	Protein TAR1	TAR1-A
Pde00g00151	NA	biological_process:regulation of cellular respiration "Any process that modulates the frequency, rate or extent of cellular respiration, the enzymatic release of energy from organic compounds." [GOC:jl](GO:0043457)	NA	KAG8612110.1 hypothetical protein MANES_S026652v8 [Manihot esculenta]	NA	NA	NA
Pde00g00152	NA	NA	K10406 kinesin family member C2/C3 | (RefSeq) kinesin-like protein KIN-14L (A)	KAH8479761.1 hypothetical protein H0E87_031715 [Populus deltoides]	NA	NA	NA
Pde00g00153	NA	NA	K19719 collagen, type II, alpha | (RefSeq) fibril-forming collagen alpha chain-like (A)	PHT27766.1 Regulator of rDNA transcription protein 15 [Capsicum baccatum]	Putative uncharacterized protein ART2 OS=Saccharomyces cerevisiae (strain ATCC 204508 / S288c) OX=559292 GN=ART2 PE=5 SV=1	Putative uncharacterized protein ART2	ART2
Pde00g00154	NA	biological_process:regulation of cellular respiration "Any process that modulates the frequency, rate or extent of cellular respiration, the enzymatic release of energy from organic compounds." [GOC:jl](GO:0043457)	K22020 mucin-19 | (RefSeq) uncharacterized protein LOC110926720 (A)	KAH9657866.1 hypothetical protein KPL70_023254 [Citrus sinensis]	Protein TAR1 OS=Kluyveromyces lactis (strain ATCC 8585 / CBS 2359 / DSM 70799 / NBRC 1267 / NRRL Y-1140 / WM37) OX=284590 GN=TAR1-A PE=4 SV=2	Protein TAR1	TAR1-A
Pde00g00155	NA	NA	K19719 collagen, type II, alpha | (RefSeq) fibril-forming collagen alpha chain-like (A)	KAF2282259.1 hypothetical protein GH714_043952 [Hevea brasiliensis]	Putative uncharacterized protein ART2 OS=Saccharomyces cerevisiae (strain ATCC 204508 / S288c) OX=559292 GN=ART2 PE=5 SV=1	Putative uncharacterized protein ART2	ART2
Pde00g00156	NA	biological_process:regulation of cellular respiration "Any process that modulates the frequency, rate or extent of cellular respiration, the enzymatic release of energy from organic compounds." [GOC:jl](GO:0043457)	K22020 mucin-19 | (RefSeq) uncharacterized protein LOC110926720 (A)	KAF2282260.1 hypothetical protein GH714_043953 [Hevea brasiliensis]	Protein TAR1 OS=Kluyveromyces lactis (strain ATCC 8585 / CBS 2359 / DSM 70799 / NBRC 1267 / NRRL Y-1140 / WM37) OX=284590 GN=TAR1-A PE=4 SV=2	Protein TAR1	TAR1-A
Pde00g00157	NA	NA	K19719 collagen, type II, alpha | (RefSeq) fibril-forming collagen alpha chain-like (A)	KAF2282259.1 hypothetical protein GH714_043952 [Hevea brasiliensis]	Putative uncharacterized protein ART2 OS=Saccharomyces cerevisiae (strain ATCC 204508 / S288c) OX=559292 GN=ART2 PE=5 SV=1	Putative uncharacterized protein ART2	ART2
Pde00g00158	NA	NA	K22020 mucin-19 | (RefSeq) uncharacterized protein LOC110926720 (A)	KAF2281635.1 hypothetical protein GH714_043939 [Hevea brasiliensis]	NA	NA	NA
Pde00g00159	NA	NA	K19719 collagen, type II, alpha | (RefSeq) fibril-forming collagen alpha chain-like (A)	TKS01558.1 senescence-associated protein [Populus alba]	Putative uncharacterized protein ART2 OS=Saccharomyces cerevisiae (strain ATCC 204508 / S288c) OX=559292 GN=ART2 PE=5 SV=1	Putative uncharacterized protein ART2	ART2
Pde00g00160	NA	NA	NA	POE44842.1 putative uncharacterized protein art2 [Quercus suber]	NA	NA	NA
Pde00g00161	NA	NA	K19719 collagen, type II, alpha | (RefSeq) fibril-forming collagen alpha chain-like (A)	KAF2282259.1 hypothetical protein GH714_043952 [Hevea brasiliensis]	Putative uncharacterized protein ART2 OS=Saccharomyces cerevisiae (strain ATCC 204508 / S288c) OX=559292 GN=ART2 PE=5 SV=1	Putative uncharacterized protein ART2	ART2
Pde00g00162	NA	NA	K19719 collagen, type II, alpha | (RefSeq) fibril-forming collagen alpha chain-like (A)	KAF2282259.1 hypothetical protein GH714_043952 [Hevea brasiliensis]	Putative uncharacterized protein ART2 OS=Saccharomyces cerevisiae (strain ATCC 204508 / S288c) OX=559292 GN=ART2 PE=5 SV=1	Putative uncharacterized protein ART2	ART2
Pde00g00163	NA	NA	NA	TKR79117.1 hypothetical protein D5086_0000275620 [Populus alba]	NA	NA	NA
Pde00g00164	NA	NA	K19719 collagen, type II, alpha | (RefSeq) fibril-forming collagen alpha chain-like (A)	KAF2282259.1 hypothetical protein GH714_043952 [Hevea brasiliensis]	Putative uncharacterized protein ART2 OS=Saccharomyces cerevisiae (strain ATCC 204508 / S288c) OX=559292 GN=ART2 PE=5 SV=1	Putative uncharacterized protein ART2	ART2
Pde00g00165	NA	biological_process:regulation of cellular respiration "Any process that modulates the frequency, rate or extent of cellular respiration, the enzymatic release of energy from organic compounds." [GOC:jl](GO:0043457)	K22020 mucin-19 | (RefSeq) uncharacterized protein LOC110926720 (A)	KAH9657866.1 hypothetical protein KPL70_023254 [Citrus sinensis]	Protein TAR1 OS=Kluyveromyces lactis (strain ATCC 8585 / CBS 2359 / DSM 70799 / NBRC 1267 / NRRL Y-1140 / WM37) OX=284590 GN=TAR1-A PE=4 SV=2	Protein TAR1	TAR1-A
Pde00g00166	NA	NA	K19719 collagen, type II, alpha | (RefSeq) fibril-forming collagen alpha chain-like (A)	KAF2282259.1 hypothetical protein GH714_043952 [Hevea brasiliensis]	Putative uncharacterized protein ART2 OS=Saccharomyces cerevisiae (strain ATCC 204508 / S288c) OX=559292 GN=ART2 PE=5 SV=1	Putative uncharacterized protein ART2	ART2
Pde00g00167	NA	NA	K19719 collagen, type II, alpha | (RefSeq) fibril-forming collagen alpha chain-like (A)	KAF2282259.1 hypothetical protein GH714_043952 [Hevea brasiliensis]	Putative uncharacterized protein ART2 OS=Saccharomyces cerevisiae (strain ATCC 204508 / S288c) OX=559292 GN=ART2 PE=5 SV=1	Putative uncharacterized protein ART2	ART2
Pde00g00168	NA	NA	NA	TKS01550.1 hypothetical protein D5086_0000171890 [Populus alba]	NA	NA	NA
Pde00g00169	NA	NA	K19719 collagen, type II, alpha | (RefSeq) fibril-forming collagen alpha chain-like (A)	PHT27766.1 Regulator of rDNA transcription protein 15 [Capsicum baccatum]	Putative uncharacterized protein ART2 OS=Saccharomyces cerevisiae (strain ATCC 204508 / S288c) OX=559292 GN=ART2 PE=5 SV=1	Putative uncharacterized protein ART2	ART2
Pde00g00170	NA	NA	K19719 collagen, type II, alpha | (RefSeq) fibril-forming collagen alpha chain-like (A)	KAF2282259.1 hypothetical protein GH714_043952 [Hevea brasiliensis]	Putative uncharacterized protein ART2 OS=Saccharomyces cerevisiae (strain ATCC 204508 / S288c) OX=559292 GN=ART2 PE=5 SV=1	Putative uncharacterized protein ART2	ART2
Pde00g00171	NA	NA	K22020 mucin-19 | (RefSeq) uncharacterized protein LOC110926720 (A)	KAH1030251.1 hypothetical protein J1N35_046105 [Gossypium stocksii]	NA	NA	NA
Pde00g00172	NA	biological_process:regulation of cellular respiration "Any process that modulates the frequency, rate or extent of cellular respiration, the enzymatic release of energy from organic compounds." [GOC:jl](GO:0043457)	K22020 mucin-19 | (RefSeq) uncharacterized protein LOC110926720 (A)	KAF2282260.1 hypothetical protein GH714_043953 [Hevea brasiliensis]	Protein TAR1 OS=Kluyveromyces lactis (strain ATCC 8585 / CBS 2359 / DSM 70799 / NBRC 1267 / NRRL Y-1140 / WM37) OX=284590 GN=TAR1-A PE=4 SV=2	Protein TAR1	TAR1-A
Pde00g00173	NA	NA	K22020 mucin-19 | (RefSeq) uncharacterized protein LOC110926720 (A)	KAH1030251.1 hypothetical protein J1N35_046105 [Gossypium stocksii]	NA	NA	NA
Pde00g00174	NA	biological_process:regulation of cellular respiration "Any process that modulates the frequency, rate or extent of cellular respiration, the enzymatic release of energy from organic compounds." [GOC:jl](GO:0043457)	K22020 mucin-19 | (RefSeq) uncharacterized protein LOC110926720 (A)	KAH9657866.1 hypothetical protein KPL70_023254 [Citrus sinensis]	Protein TAR1 OS=Kluyveromyces lactis (strain ATCC 8585 / CBS 2359 / DSM 70799 / NBRC 1267 / NRRL Y-1140 / WM37) OX=284590 GN=TAR1-A PE=4 SV=2	Protein TAR1	TAR1-A
Pde00g00175	NA	NA	K22020 mucin-19 | (RefSeq) uncharacterized protein LOC110926720 (A)	KAH1030251.1 hypothetical protein J1N35_046105 [Gossypium stocksii]	NA	NA	NA
Pde00g00176	NA	biological_process:regulation of cellular respiration "Any process that modulates the frequency, rate or extent of cellular respiration, the enzymatic release of energy from organic compounds." [GOC:jl](GO:0043457)	K22020 mucin-19 | (RefSeq) uncharacterized protein LOC110926720 (A)	KAH9657866.1 hypothetical protein KPL70_023254 [Citrus sinensis]	Protein TAR1 OS=Kluyveromyces lactis (strain ATCC 8585 / CBS 2359 / DSM 70799 / NBRC 1267 / NRRL Y-1140 / WM37) OX=284590 GN=TAR1-A PE=4 SV=2	Protein TAR1	TAR1-A
Pde00g00177	NA	NA	K22020 mucin-19 | (RefSeq) uncharacterized protein LOC110926720 (A)	KAH1030251.1 hypothetical protein J1N35_046105 [Gossypium stocksii]	NA	NA	NA
Pde00g00178	NA	biological_process:regulation of cellular respiration "Any process that modulates the frequency, rate or extent of cellular respiration, the enzymatic release of energy from organic compounds." [GOC:jl](GO:0043457)	K22020 mucin-19 | (RefSeq) uncharacterized protein LOC110926720 (A)	KAH9657866.1 hypothetical protein KPL70_023254 [Citrus sinensis]	Protein TAR1 OS=Kluyveromyces lactis (strain ATCC 8585 / CBS 2359 / DSM 70799 / NBRC 1267 / NRRL Y-1140 / WM37) OX=284590 GN=TAR1-A PE=4 SV=2	Protein TAR1	TAR1-A
Pde00g00179	NA	NA	K22020 mucin-19 | (RefSeq) uncharacterized protein LOC110926720 (A)	KAH1030251.1 hypothetical protein J1N35_046105 [Gossypium stocksii]	NA	NA	NA
Pde00g00180	NA	biological_process:regulation of cellular respiration "Any process that modulates the frequency, rate or extent of cellular respiration, the enzymatic release of energy from organic compounds." [GOC:jl](GO:0043457)	K22020 mucin-19 | (RefSeq) uncharacterized protein LOC110926720 (A)	KAH9657866.1 hypothetical protein KPL70_023254 [Citrus sinensis]	Protein TAR1 OS=Kluyveromyces lactis (strain ATCC 8585 / CBS 2359 / DSM 70799 / NBRC 1267 / NRRL Y-1140 / WM37) OX=284590 GN=TAR1-A PE=4 SV=2	Protein TAR1	TAR1-A
Pde00g00181	NA	NA	K22020 mucin-19 | (RefSeq) uncharacterized protein LOC110926720 (A)	KAG8611780.1 hypothetical protein MANES_S028116v8 [Manihot esculenta]	NA	NA	NA
Pde00g00182	NA	biological_process:regulation of cellular respiration "Any process that modulates the frequency, rate or extent of cellular respiration, the enzymatic release of energy from organic compounds." [GOC:jl](GO:0043457)	K22020 mucin-19 | (RefSeq) uncharacterized protein LOC110926720 (A)	KAF2282260.1 hypothetical protein GH714_043953 [Hevea brasiliensis]	Protein TAR1 OS=Kluyveromyces lactis (strain ATCC 8585 / CBS 2359 / DSM 70799 / NBRC 1267 / NRRL Y-1140 / WM37) OX=284590 GN=TAR1-A PE=4 SV=2	Protein TAR1	TAR1-A
Pde00g00183	NA	NA	NA	POE44842.1 putative uncharacterized protein art2 [Quercus suber]	NA	NA	NA
Pde00g00184	NA	NA	K19719 collagen, type II, alpha | (RefSeq) fibril-forming collagen alpha chain-like (A)	TKS01558.1 senescence-associated protein [Populus alba]	Putative uncharacterized protein ART2 OS=Saccharomyces cerevisiae (strain ATCC 204508 / S288c) OX=559292 GN=ART2 PE=5 SV=1	Putative uncharacterized protein ART2	ART2
Pde00g00185	NA	NA	K22020 mucin-19 | (RefSeq) uncharacterized protein LOC110926720 (A)	KAG8611780.1 hypothetical protein MANES_S028116v8 [Manihot esculenta]	NA	NA	NA
Pde00g00186	NA	NA	K19719 collagen, type II, alpha | (RefSeq) fibril-forming collagen alpha chain-like (A)	TKS01558.1 senescence-associated protein [Populus alba]	Putative uncharacterized protein ART2 OS=Saccharomyces cerevisiae (strain ATCC 204508 / S288c) OX=559292 GN=ART2 PE=5 SV=1	Putative uncharacterized protein ART2	ART2
Pde00g00187	NA	NA	K22020 mucin-19 | (RefSeq) uncharacterized protein LOC110926720 (A)	TXG51763.1 hypothetical protein EZV62_024287 [Acer yangbiense]	NA	NA	NA
Pde00g00188	NA	biological_process:regulation of cellular respiration "Any process that modulates the frequency, rate or extent of cellular respiration, the enzymatic release of energy from organic compounds." [GOC:jl](GO:0043457)	K22020 mucin-19 | (RefSeq) uncharacterized protein LOC110926720 (A)	KAH9657866.1 hypothetical protein KPL70_023254 [Citrus sinensis]	Protein TAR1 OS=Kluyveromyces lactis (strain ATCC 8585 / CBS 2359 / DSM 70799 / NBRC 1267 / NRRL Y-1140 / WM37) OX=284590 GN=TAR1-A PE=4 SV=2	Protein TAR1	TAR1-A
Pde00g00189	NA	NA	K22020 mucin-19 | (RefSeq) uncharacterized protein LOC110926720 (A)	KAG8611780.1 hypothetical protein MANES_S028116v8 [Manihot esculenta]	NA	NA	NA
Pde00g00190	NA	NA	K19719 collagen, type II, alpha | (RefSeq) fibril-forming collagen alpha chain-like (A)	TKS01558.1 senescence-associated protein [Populus alba]	Putative uncharacterized protein ART2 OS=Saccharomyces cerevisiae (strain ATCC 204508 / S288c) OX=559292 GN=ART2 PE=5 SV=1	Putative uncharacterized protein ART2	ART2
Pde00g00191	NA	NA	K22020 mucin-19 | (RefSeq) uncharacterized protein LOC110926720 (A)	KAG8611780.1 hypothetical protein MANES_S028116v8 [Manihot esculenta]	NA	NA	NA
Pde00g00192	NA	biological_process:regulation of cellular respiration "Any process that modulates the frequency, rate or extent of cellular respiration, the enzymatic release of energy from organic compounds." [GOC:jl](GO:0043457)	K22020 mucin-19 | (RefSeq) uncharacterized protein LOC110926720 (A)	KAH9657866.1 hypothetical protein KPL70_023254 [Citrus sinensis]	Protein TAR1 OS=Kluyveromyces lactis (strain ATCC 8585 / CBS 2359 / DSM 70799 / NBRC 1267 / NRRL Y-1140 / WM37) OX=284590 GN=TAR1-A PE=4 SV=2	Protein TAR1	TAR1-A
Pde00g00193	NA	NA	K19719 collagen, type II, alpha | (RefSeq) fibril-forming collagen alpha chain-like (A)	KAF2282259.1 hypothetical protein GH714_043952 [Hevea brasiliensis]	Putative uncharacterized protein ART2 OS=Saccharomyces cerevisiae (strain ATCC 204508 / S288c) OX=559292 GN=ART2 PE=5 SV=1	Putative uncharacterized protein ART2	ART2
Pde00g00194	NA	NA	K22020 mucin-19 | (RefSeq) uncharacterized protein LOC110926720 (A)	KAG8611780.1 hypothetical protein MANES_S028116v8 [Manihot esculenta]	NA	NA	NA
Pde00g00195	NA	NA	K22020 mucin-19 | (RefSeq) uncharacterized protein LOC110926720 (A)	KAG8611780.1 hypothetical protein MANES_S028116v8 [Manihot esculenta]	NA	NA	NA
Pde00g00196	NA	NA	K22020 mucin-19 | (RefSeq) uncharacterized protein LOC110926720 (A)	KAG8611780.1 hypothetical protein MANES_S028116v8 [Manihot esculenta]	NA	NA	NA
Pde00g00197	NA	biological_process:regulation of cellular respiration "Any process that modulates the frequency, rate or extent of cellular respiration, the enzymatic release of energy from organic compounds." [GOC:jl](GO:0043457)	K22020 mucin-19 | (RefSeq) uncharacterized protein LOC110926720 (A)	KAH9657866.1 hypothetical protein KPL70_023254 [Citrus sinensis]	Protein TAR1 OS=Kluyveromyces lactis (strain ATCC 8585 / CBS 2359 / DSM 70799 / NBRC 1267 / NRRL Y-1140 / WM37) OX=284590 GN=TAR1-A PE=4 SV=2	Protein TAR1	TAR1-A
Pde00g00198	NA	NA	K22020 mucin-19 | (RefSeq) uncharacterized protein LOC110926720 (A)	KAH1030251.1 hypothetical protein J1N35_046105 [Gossypium stocksii]	NA	NA	NA
Pde00g00199	NA	NA	K22020 mucin-19 | (RefSeq) uncharacterized protein LOC110926720 (A)	KAG8611780.1 hypothetical protein MANES_S028116v8 [Manihot esculenta]	NA	NA	NA
Pde00g00200	NA	NA	K22020 mucin-19 | (RefSeq) uncharacterized protein LOC110926720 (A)	KAH1030251.1 hypothetical protein J1N35_046105 [Gossypium stocksii]	NA	NA	NA
Pde00g00201	NA	biological_process:regulation of cellular respiration "Any process that modulates the frequency, rate or extent of cellular respiration, the enzymatic release of energy from organic compounds." [GOC:jl](GO:0043457)	K22020 mucin-19 | (RefSeq) uncharacterized protein LOC110926720 (A)	KAH9657866.1 hypothetical protein KPL70_023254 [Citrus sinensis]	Protein TAR1 OS=Kluyveromyces lactis (strain ATCC 8585 / CBS 2359 / DSM 70799 / NBRC 1267 / NRRL Y-1140 / WM37) OX=284590 GN=TAR1-A PE=4 SV=2	Protein TAR1	TAR1-A
Pde00g00202	NA	NA	K22020 mucin-19 | (RefSeq) uncharacterized protein LOC110926720 (A)	KAH1030251.1 hypothetical protein J1N35_046105 [Gossypium stocksii]	NA	NA	NA
Pde00g00203	NA	biological_process:regulation of cellular respiration "Any process that modulates the frequency, rate or extent of cellular respiration, the enzymatic release of energy from organic compounds." [GOC:jl](GO:0043457)	K22020 mucin-19 | (RefSeq) uncharacterized protein LOC110926720 (A)	KAH9657866.1 hypothetical protein KPL70_023254 [Citrus sinensis]	Protein TAR1 OS=Kluyveromyces lactis (strain ATCC 8585 / CBS 2359 / DSM 70799 / NBRC 1267 / NRRL Y-1140 / WM37) OX=284590 GN=TAR1-A PE=4 SV=2	Protein TAR1	TAR1-A
Pde00g00204	PF00657(GDSL-like Lipase/Acylhydrolase):GDSL-like Lipase/Acylhydrolase	molecular_function:hydrolase activity, acting on ester bonds "Catalysis of the hydrolysis of any ester bond." [GOC:jl](GO:0016788)	K00679 phospholipid:diacylglycerol acyltransferase [EC:2.3.1.158] | (RefSeq) hypothetical protein (A)	KAG6781187.1 hypothetical protein POTOM_014077 [Populus tomentosa]	GDSL esterase/lipase At1g71691 OS=Arabidopsis thaliana OX=3702 GN=At1g71691 PE=2 SV=1	GDSL esterase/lipase At1g71691	At1g71691
Pde00g00209	NA	NA	NA	TKS02670.1 hypothetical protein D5086_0000160710 [Populus alba]	NA	NA	NA
Pde00g00211	PF00510(Cytochrome c oxidase subunit III):Cytochrome c oxidase subunit III	molecular_function:cytochrome-c oxidase activity "Catalysis of the reaction: 4 ferrocytochrome c + O2 + 4 H+ = 4 ferricytochrome c + 2 H2O." [EC:1.9.3.1](GO:0004129),molecular_function:electron transfer activity "Any molecular entity that serves as an electron acceptor and electron donor in an electron transport chain. An electron transport chain is a process in which a series of electron carrier…	K02262 cytochrome c oxidase subunit 3 | (RefSeq) cox3, NnMt_P15, BFS39_gp13; cytochrome c oxidase subunit 3 (A)	YP_009173829.1 cytochrome c oxidase subunit 3 [Populus simonii|Salix cardiophylla|Populus tremula x Populus alba|Salix interior|Populus adenopoda|Populus tremula|Populus davidiana|Populus deltoides|Populus trichocarpa|Salix dunnii|Populus alba var. pyramidalis|Populus alba|Populus rotundifolia var. duclouxiana|Populus tomentosa]	Cytochrome c oxidase subunit 3 OS=Glycine max OX=3847 GN=COX3 PE=2 SV=1	Cytochrome c oxidase subunit 3	COX3
Pde00g00213	NA	NA	NA	KAB5511295.1 hypothetical protein DKX38_030090 [Salix brachista]	NA	NA	NA
Pde00g00215	PF05919(Mitovirus RNA-dependent RNA polymerase):Mitovirus RNA-dependent RNA polymerase	NA	NA	POE44735.1 putative mitochondrial protein [Quercus suber]	Uncharacterized mitochondrial protein AtMg01410 OS=Arabidopsis thaliana OX=3702 GN=AtMg01410 PE=4 SV=1	Uncharacterized mitochondrial protein AtMg01410	AtMg01410
Pde00g00216	NA	NA	NA	KAB5511293.1 hypothetical protein DKX38_030088 [Salix brachista]	NA	NA	NA
Pde00g00219	NA	NA	NA	KAG6784954.1 hypothetical protein POTOM_010668 [Populus tomentosa]	NA	NA	NA
Pde00g00220	NA	NA	NA	KAF9660713.1 hypothetical protein SADUNF_SadunfMtG0000700 [Salix dunnii]	NA	NA	NA
Pde00g00222	NA	NA	K19719 collagen, type II, alpha | (RefSeq) fibril-forming collagen alpha chain-like (A)	KAF2282259.1 hypothetical protein GH714_043952 [Hevea brasiliensis]	Putative uncharacterized protein ART2 OS=Saccharomyces cerevisiae (strain ATCC 204508 / S288c) OX=559292 GN=ART2 PE=5 SV=1	Putative uncharacterized protein ART2	ART2
Pde00g00223	NA	NA	K19719 collagen, type II, alpha | (RefSeq) fibril-forming collagen alpha chain-like (A)	KAF2282259.1 hypothetical protein GH714_043952 [Hevea brasiliensis]	Putative uncharacterized protein ART2 OS=Saccharomyces cerevisiae (strain ATCC 204508 / S288c) OX=559292 GN=ART2 PE=5 SV=1	Putative uncharacterized protein ART2	ART2
Pde00g00224	NA	biological_process:regulation of cellular respiration "Any process that modulates the frequency, rate or extent of cellular respiration, the enzymatic release of energy from organic compounds." [GOC:jl](GO:0043457)	K22020 mucin-19 | (RefSeq) uncharacterized protein LOC110926720 (A)	KAF2282260.1 hypothetical protein GH714_043953 [Hevea brasiliensis]	Protein TAR1 OS=Kluyveromyces lactis (strain ATCC 8585 / CBS 2359 / DSM 70799 / NBRC 1267 / NRRL Y-1140 / WM37) OX=284590 GN=TAR1-A PE=4 SV=2	Protein TAR1	TAR1-A
Pde00g00225	NA	NA	K22020 mucin-19 | (RefSeq) uncharacterized protein LOC110926720 (A)	KAH1030251.1 hypothetical protein J1N35_046105 [Gossypium stocksii]	NA	NA	NA
Pde00g00226	NA	NA	K22020 mucin-19 | (RefSeq) uncharacterized protein LOC110926720 (A)	KAH1030251.1 hypothetical protein J1N35_046105 [Gossypium stocksii]	NA	NA	NA
Pde00g00227	NA	NA	K22020 mucin-19 | (RefSeq) uncharacterized protein LOC110926720 (A)	KAH1030251.1 hypothetical protein J1N35_046105 [Gossypium stocksii]	NA	NA	NA
Pde00g00228	NA	NA	K19719 collagen, type II, alpha | (RefSeq) fibril-forming collagen alpha chain-like (A)	TKS01558.1 senescence-associated protein [Populus alba]	Putative uncharacterized protein ART2 OS=Saccharomyces cerevisiae (strain ATCC 204508 / S288c) OX=559292 GN=ART2 PE=5 SV=1	Putative uncharacterized protein ART2	ART2
Pde00g00229	NA	biological_process:regulation of cellular respiration "Any process that modulates the frequency, rate or extent of cellular respiration, the enzymatic release of energy from organic compounds." [GOC:jl](GO:0043457)	K22020 mucin-19 | (RefSeq) uncharacterized protein LOC110926720 (A)	KAH9657866.1 hypothetical protein KPL70_023254 [Citrus sinensis]	Protein TAR1 OS=Kluyveromyces lactis (strain ATCC 8585 / CBS 2359 / DSM 70799 / NBRC 1267 / NRRL Y-1140 / WM37) OX=284590 GN=TAR1-A PE=4 SV=2	Protein TAR1	TAR1-A
Pde00g00230	NA	biological_process:regulation of cellular respiration "Any process that modulates the frequency, rate or extent of cellular respiration, the enzymatic release of energy from organic compounds." [GOC:jl](GO:0043457)	K22020 mucin-19 | (RefSeq) uncharacterized protein LOC110926720 (A)	KAH9657866.1 hypothetical protein KPL70_023254 [Citrus sinensis]	Protein TAR1 OS=Kluyveromyces lactis (strain ATCC 8585 / CBS 2359 / DSM 70799 / NBRC 1267 / NRRL Y-1140 / WM37) OX=284590 GN=TAR1-A PE=4 SV=2	Protein TAR1	TAR1-A
Pde00g00231	NA	NA	NA	KAG4969156.1 hypothetical protein JHK85_035577 [Glycine max]	NA	NA	NA
Pde00g00232	NA	NA	K22020 mucin-19 | (RefSeq) uncharacterized protein LOC110926720 (A)	KAH1030251.1 hypothetical protein J1N35_046105 [Gossypium stocksii]	NA	NA	NA
Pde00g00233	NA	NA	K22020 mucin-19 | (RefSeq) uncharacterized protein LOC110926720 (A)	KAH1030251.1 hypothetical protein J1N35_046105 [Gossypium stocksii]	NA	NA	NA
Pde00g00234	NA	NA	K22020 mucin-19 | (RefSeq) uncharacterized protein LOC110926720 (A)	KAH1030251.1 hypothetical protein J1N35_046105 [Gossypium stocksii]	NA	NA	NA
Pde00g00235	NA	NA	K22020 mucin-19 | (RefSeq) uncharacterized protein LOC110926720 (A)	KAH1030251.1 hypothetical protein J1N35_046105 [Gossypium stocksii]	NA	NA	NA
Pde00g00236	NA	NA	K19719 collagen, type II, alpha | (RefSeq) fibril-forming collagen alpha chain-like (A)	XP_021692584.1 uncharacterized protein LOC110673727 [Hevea brasiliensis]	Putative uncharacterized protein ART2 OS=Saccharomyces cerevisiae (strain ATCC 204508 / S288c) OX=559292 GN=ART2 PE=5 SV=1	Putative uncharacterized protein ART2	ART2
Pde00g00237	NA	NA	K22020 mucin-19 | (RefSeq) uncharacterized protein LOC110926720 (A)	KAH1030251.1 hypothetical protein J1N35_046105 [Gossypium stocksii]	NA	NA	NA
Pde00g00238	NA	NA	K22020 mucin-19 | (RefSeq) uncharacterized protein LOC110926720 (A)	KAH1030251.1 hypothetical protein J1N35_046105 [Gossypium stocksii]	NA	NA	NA
Pde00g00239	NA	NA	K22020 mucin-19 | (RefSeq) uncharacterized protein LOC110926720 (A)	KAH1030251.1 hypothetical protein J1N35_046105 [Gossypium stocksii]	NA	NA	NA
Pde00g00240	NA	NA	K22020 mucin-19 | (RefSeq) uncharacterized protein LOC110926720 (A)	KAH1030251.1 hypothetical protein J1N35_046105 [Gossypium stocksii]	NA	NA	NA
Pde00g00241	NA	NA	K22020 mucin-19 | (RefSeq) uncharacterized protein LOC110926720 (A)	KAH1030251.1 hypothetical protein J1N35_046105 [Gossypium stocksii]	NA	NA	NA
Pde00g00242	NA	NA	K22020 mucin-19 | (RefSeq) uncharacterized protein LOC110926720 (A)	KAH1030251.1 hypothetical protein J1N35_046105 [Gossypium stocksii]	NA	NA	NA
Pde00g00243	NA	NA	K22020 mucin-19 | (RefSeq) uncharacterized protein LOC110926720 (A)	KAH1030251.1 hypothetical protein J1N35_046105 [Gossypium stocksii]	NA	NA	NA
Pde00g00244	NA	NA	K22020 mucin-19 | (RefSeq) uncharacterized protein LOC110926720 (A)	KAH1030251.1 hypothetical protein J1N35_046105 [Gossypium stocksii]	NA	NA	NA
Pde00g00245	NA	NA	K19719 collagen, type II, alpha | (RefSeq) fibril-forming collagen alpha chain-like (A)	TKS12473.1 senescence-associated protein [Populus alba]	Putative uncharacterized protein ART2 OS=Saccharomyces cerevisiae (strain ATCC 204508 / S288c) OX=559292 GN=ART2 PE=5 SV=1	Putative uncharacterized protein ART2	ART2
Pde00g00246	NA	NA	K22020 mucin-19 | (RefSeq) uncharacterized protein LOC110926720 (A)	KAH1030251.1 hypothetical protein J1N35_046105 [Gossypium stocksii]	NA	NA	NA
Pde00g00247	NA	biological_process:regulation of cellular respiration "Any process that modulates the frequency, rate or extent of cellular respiration, the enzymatic release of energy from organic compounds." [GOC:jl](GO:0043457)	K22020 mucin-19 | (RefSeq) uncharacterized protein LOC110926720 (A)	KAH1030252.1 hypothetical protein J1N35_046106 [Gossypium stocksii]	Protein TAR1 OS=Kluyveromyces lactis (strain ATCC 8585 / CBS 2359 / DSM 70799 / NBRC 1267 / NRRL Y-1140 / WM37) OX=284590 GN=TAR1-A PE=4 SV=2	Protein TAR1	TAR1-A
Pde00g00248	NA	NA	K22020 mucin-19 | (RefSeq) uncharacterized protein LOC110926720 (A)	KAH1030251.1 hypothetical protein J1N35_046105 [Gossypium stocksii]	NA	NA	NA
Pde00g00249	NA	NA	K22020 mucin-19 | (RefSeq) uncharacterized protein LOC110926720 (A)	KAH1030251.1 hypothetical protein J1N35_046105 [Gossypium stocksii]	NA	NA	NA
Pde00g00250	NA	NA	NA	KAF9672698.1 hypothetical protein SADUNF_Sadunf11G0070900 [Salix dunnii]	NA	NA	NA
Pde00g00251	NA	NA	K22020 mucin-19 | (RefSeq) uncharacterized protein LOC110926720 (A)	KAH1030251.1 hypothetical protein J1N35_046105 [Gossypium stocksii]	NA	NA	NA
Pde00g00252	NA	NA	NA	KAF9672704.1 hypothetical protein SADUNF_Sadunf11G0071800 [Salix dunnii]	NA	NA	NA
Pde00g00253	NA	NA	NA	KAF9672698.1 hypothetical protein SADUNF_Sadunf11G0070900 [Salix dunnii]	NA	NA	NA
Pde00g00254	NA	NA	K22020 mucin-19 | (RefSeq) uncharacterized protein LOC110926720 (A)	KAH1030251.1 hypothetical protein J1N35_046105 [Gossypium stocksii]	NA	NA	NA
Pde00g00255	NA	NA	K22020 mucin-19 | (RefSeq) uncharacterized protein LOC110926720 (A)	KAH1030251.1 hypothetical protein J1N35_046105 [Gossypium stocksii]	NA	NA	NA
Pde00g00256	NA	NA	K19719 collagen, type II, alpha | (RefSeq) fibril-forming collagen alpha chain-like (A)	TKS01558.1 senescence-associated protein [Populus alba]	Putative uncharacterized protein ART2 OS=Saccharomyces cerevisiae (strain ATCC 204508 / S288c) OX=559292 GN=ART2 PE=5 SV=1	Putative uncharacterized protein ART2	ART2
Pde00g00257	NA	NA	K22020 mucin-19 | (RefSeq) uncharacterized protein LOC110926720 (A)	KAH1030251.1 hypothetical protein J1N35_046105 [Gossypium stocksii]	NA	NA	NA
Pde00g00258	NA	NA	K22020 mucin-19 | (RefSeq) uncharacterized protein LOC110926720 (A)	KAH1030251.1 hypothetical protein J1N35_046105 [Gossypium stocksii]	NA	NA	NA
Pde00g00259	NA	NA	NA	KAH0674105.1 hypothetical protein KY284_025192 [Solanum tuberosum]	NA	NA	NA
Pde00g00260	NA	NA	K19719 collagen, type II, alpha | (RefSeq) fibril-forming collagen alpha chain-like (A)	TKS01558.1 senescence-associated protein [Populus alba]	Putative uncharacterized protein ART2 OS=Saccharomyces cerevisiae (strain ATCC 204508 / S288c) OX=559292 GN=ART2 PE=5 SV=1	Putative uncharacterized protein ART2	ART2
Pde00g00261	NA	NA	K22020 mucin-19 | (RefSeq) uncharacterized protein LOC110926720 (A)	KAH1030251.1 hypothetical protein J1N35_046105 [Gossypium stocksii]	NA	NA	NA
Pde00g00262	NA	biological_process:regulation of cellular respiration "Any process that modulates the frequency, rate or extent of cellular respiration, the enzymatic release of energy from organic compounds." [GOC:jl](GO:0043457)	K22020 mucin-19 | (RefSeq) uncharacterized protein LOC110926720 (A)	KAH9657866.1 hypothetical protein KPL70_023254 [Citrus sinensis]	Protein TAR1 OS=Kluyveromyces lactis (strain ATCC 8585 / CBS 2359 / DSM 70799 / NBRC 1267 / NRRL Y-1140 / WM37) OX=284590 GN=TAR1-A PE=4 SV=2	Protein TAR1	TAR1-A
Pde00g00263	NA	NA	NA	RQO93939.1 hypothetical protein POPTR_T141050 [Populus trichocarpa]	NA	NA	NA
Pde00g00264	NA	NA	K22020 mucin-19 | (RefSeq) uncharacterized protein LOC110926720 (A)	KAH1030251.1 hypothetical protein J1N35_046105 [Gossypium stocksii]	NA	NA	NA
Pde00g00265	NA	NA	K19719 collagen, type II, alpha | (RefSeq) fibril-forming collagen alpha chain-like (A)	TKS01558.1 senescence-associated protein [Populus alba]	Putative uncharacterized protein ART2 OS=Saccharomyces cerevisiae (strain ATCC 204508 / S288c) OX=559292 GN=ART2 PE=5 SV=1	Putative uncharacterized protein ART2	ART2
Pde00g00266	NA	NA	K22020 mucin-19 | (RefSeq) uncharacterized protein LOC110926720 (A)	THF98384.1 hypothetical protein TEA_018457 [Camellia sinensis var. sinensis]	NA	NA	NA
Pde00g00267	NA	NA	K22020 mucin-19 | (RefSeq) uncharacterized protein LOC110926720 (A)	KAH1030251.1 hypothetical protein J1N35_046105 [Gossypium stocksii]	NA	NA	NA
Pde00g00268	NA	NA	K19719 collagen, type II, alpha | (RefSeq) fibril-forming collagen alpha chain-like (A)	TKS01558.1 senescence-associated protein [Populus alba]	Putative uncharacterized protein ART2 OS=Saccharomyces cerevisiae (strain ATCC 204508 / S288c) OX=559292 GN=ART2 PE=5 SV=1	Putative uncharacterized protein ART2	ART2
Pde00g00269	NA	NA	K22020 mucin-19 | (RefSeq) uncharacterized protein LOC110926720 (A)	KAH1030251.1 hypothetical protein J1N35_046105 [Gossypium stocksii]	NA	NA	NA
Pde00g00270	NA	NA	NA	KAH0674105.1 hypothetical protein KY284_025192 [Solanum tuberosum]	NA	NA	NA
Pde00g00271	NA	NA	K19719 collagen, type II, alpha | (RefSeq) fibril-forming collagen alpha chain-like (A)	TKS01558.1 senescence-associated protein [Populus alba]	Putative uncharacterized protein ART2 OS=Saccharomyces cerevisiae (strain ATCC 204508 / S288c) OX=559292 GN=ART2 PE=5 SV=1	Putative uncharacterized protein ART2	ART2
Pde00g00272	NA	NA	K22020 mucin-19 | (RefSeq) uncharacterized protein LOC110926720 (A)	KAH1030251.1 hypothetical protein J1N35_046105 [Gossypium stocksii]	NA	NA	NA
Pde00g00273	NA	biological_process:regulation of cellular respiration "Any process that modulates the frequency, rate or extent of cellular respiration, the enzymatic release of energy from organic compounds." [GOC:jl](GO:0043457)	K22020 mucin-19 | (RefSeq) uncharacterized protein LOC110926720 (A)	KAH9657866.1 hypothetical protein KPL70_023254 [Citrus sinensis]	Protein TAR1 OS=Kluyveromyces lactis (strain ATCC 8585 / CBS 2359 / DSM 70799 / NBRC 1267 / NRRL Y-1140 / WM37) OX=284590 GN=TAR1-A PE=4 SV=2	Protein TAR1	TAR1-A
Pde00g00274	NA	NA	K22020 mucin-19 | (RefSeq) uncharacterized protein LOC110926720 (A)	THF98384.1 hypothetical protein TEA_018457 [Camellia sinensis var. sinensis]	NA	NA	NA
Pde00g00275	NA	NA	NA	RQO93939.1 hypothetical protein POPTR_T141050 [Populus trichocarpa]	NA	NA	NA
Pde00g00276	NA	NA	K22020 mucin-19 | (RefSeq) uncharacterized protein LOC110926720 (A)	KAH1030251.1 hypothetical protein J1N35_046105 [Gossypium stocksii]	NA	NA	NA
Pde00g00277	NA	NA	NA	RQO93939.1 hypothetical protein POPTR_T141050 [Populus trichocarpa]	NA	NA	NA
Pde00g00278	NA	NA	K22020 mucin-19 | (RefSeq) uncharacterized protein LOC110926720 (A)	KAH1030251.1 hypothetical protein J1N35_046105 [Gossypium stocksii]	NA	NA	NA
Pde00g00279	NA	NA	NA	RQO93939.1 hypothetical protein POPTR_T141050 [Populus trichocarpa]	NA	NA	NA
Pde00g00280	NA	NA	NA	TKS01550.1 hypothetical protein D5086_0000171890 [Populus alba]	NA	NA	NA
Pde00g00281	NA	NA	K22020 mucin-19 | (RefSeq) uncharacterized protein LOC110926720 (A)	KAH1030251.1 hypothetical protein J1N35_046105 [Gossypium stocksii]	NA	NA	NA
Pde00g00282	NA	NA	NA	RQO93939.1 hypothetical protein POPTR_T141050 [Populus trichocarpa]	NA	NA	NA
Pde00g00283	NA	NA	K22020 mucin-19 | (RefSeq) uncharacterized protein LOC110926720 (A)	KAH1030251.1 hypothetical protein J1N35_046105 [Gossypium stocksii]	NA	NA	NA
Pde00g00284	NA	NA	K22020 mucin-19 | (RefSeq) uncharacterized protein LOC110926720 (A)	KAH1030251.1 hypothetical protein J1N35_046105 [Gossypium stocksii]	NA	NA	NA
Pde00g00285	NA	NA	K22020 mucin-19 | (RefSeq) uncharacterized protein LOC110926720 (A)	KAH1030251.1 hypothetical protein J1N35_046105 [Gossypium stocksii]	NA	NA	NA
Pde00g00286	NA	NA	K22020 mucin-19 | (RefSeq) uncharacterized protein LOC110926720 (A)	KAH1030251.1 hypothetical protein J1N35_046105 [Gossypium stocksii]	NA	NA	NA
Pde00g00287	NA	biological_process:regulation of cellular respiration "Any process that modulates the frequency, rate or extent of cellular respiration, the enzymatic release of energy from organic compounds." [GOC:jl](GO:0043457)	K22020 mucin-19 | (RefSeq) uncharacterized protein LOC110926720 (A)	KAH9657866.1 hypothetical protein KPL70_023254 [Citrus sinensis]	Protein TAR1 OS=Kluyveromyces lactis (strain ATCC 8585 / CBS 2359 / DSM 70799 / NBRC 1267 / NRRL Y-1140 / WM37) OX=284590 GN=TAR1-A PE=4 SV=2	Protein TAR1	TAR1-A
Pde00g00288	NA	NA	K22020 mucin-19 | (RefSeq) uncharacterized protein LOC110926720 (A)	KAH1030251.1 hypothetical protein J1N35_046105 [Gossypium stocksii]	NA	NA	NA
Pde00g00289	NA	NA	K22020 mucin-19 | (RefSeq) uncharacterized protein LOC110926720 (A)	KAH1030251.1 hypothetical protein J1N35_046105 [Gossypium stocksii]	NA	NA	NA
Pde00g00290	NA	NA	K22020 mucin-19 | (RefSeq) uncharacterized protein LOC110926720 (A)	KAH1030251.1 hypothetical protein J1N35_046105 [Gossypium stocksii]	NA	NA	NA
Pde00g00291	NA	NA	K22020 mucin-19 | (RefSeq) uncharacterized protein LOC110926720 (A)	KAH1030251.1 hypothetical protein J1N35_046105 [Gossypium stocksii]	NA	NA	NA
Pde00g00292	NA	NA	K22020 mucin-19 | (RefSeq) uncharacterized protein LOC110926720 (A)	KAH1030251.1 hypothetical protein J1N35_046105 [Gossypium stocksii]	NA	NA	NA
Pde00g00293	NA	biological_process:regulation of cellular respiration "Any process that modulates the frequency, rate or extent of cellular respiration, the enzymatic release of energy from organic compounds." [GOC:jl](GO:0043457)	K22020 mucin-19 | (RefSeq) uncharacterized protein LOC110926720 (A)	KAH9657866.1 hypothetical protein KPL70_023254 [Citrus sinensis]	Protein TAR1 OS=Kluyveromyces lactis (strain ATCC 8585 / CBS 2359 / DSM 70799 / NBRC 1267 / NRRL Y-1140 / WM37) OX=284590 GN=TAR1-A PE=4 SV=2	Protein TAR1	TAR1-A
Pde00g00294	NA	NA	K22020 mucin-19 | (RefSeq) uncharacterized protein LOC110926720 (A)	KAH1030251.1 hypothetical protein J1N35_046105 [Gossypium stocksii]	NA	NA	NA
Pde00g00295	NA	NA	K22020 mucin-19 | (RefSeq) uncharacterized protein LOC110926720 (A)	KAH1030251.1 hypothetical protein J1N35_046105 [Gossypium stocksii]	NA	NA	NA
Pde00g00296	NA	NA	K22020 mucin-19 | (RefSeq) uncharacterized protein LOC110926720 (A)	KAH1030251.1 hypothetical protein J1N35_046105 [Gossypium stocksii]	NA	NA	NA
Pde00g00297	NA	biological_process:regulation of cellular respiration "Any process that modulates the frequency, rate or extent of cellular respiration, the enzymatic release of energy from organic compounds." [GOC:jl](GO:0043457)	K22020 mucin-19 | (RefSeq) uncharacterized protein LOC110926720 (A)	KAH9657866.1 hypothetical protein KPL70_023254 [Citrus sinensis]	Protein TAR1 OS=Kluyveromyces lactis (strain ATCC 8585 / CBS 2359 / DSM 70799 / NBRC 1267 / NRRL Y-1140 / WM37) OX=284590 GN=TAR1-A PE=4 SV=2	Protein TAR1	TAR1-A
Pde00g00298	NA	NA	K22020 mucin-19 | (RefSeq) uncharacterized protein LOC110926720 (A)	KAH1030251.1 hypothetical protein J1N35_046105 [Gossypium stocksii]	NA	NA	NA
Pde00g00299	NA	NA	NA	RQO93939.1 hypothetical protein POPTR_T141050 [Populus trichocarpa]	NA	NA	NA
Pde00g00300	NA	NA	K19719 collagen, type II, alpha | (RefSeq) fibril-forming collagen alpha chain-like (A)	TKS05967.1 senescence-associated protein [Populus alba]	Putative uncharacterized protein ART2 OS=Saccharomyces cerevisiae (strain ATCC 204508 / S288c) OX=559292 GN=ART2 PE=5 SV=1	Putative uncharacterized protein ART2	ART2
Pde00g00301	NA	NA	NA	KAF3951938.1 hypothetical protein CMV_022457 [Castanea mollissima]	NA	NA	NA
Pde00g00302	NA	NA	K22020 mucin-19 | (RefSeq) uncharacterized protein LOC110926720 (A)	KAH1030251.1 hypothetical protein J1N35_046105 [Gossypium stocksii]	NA	NA	NA
Pde00g00303	NA	NA	K22020 mucin-19 | (RefSeq) uncharacterized protein LOC110926720 (A)	KAH1030251.1 hypothetical protein J1N35_046105 [Gossypium stocksii]	NA	NA	NA
Pde00g00304	NA	NA	K22020 mucin-19 | (RefSeq) uncharacterized protein LOC110926720 (A)	KAH1030251.1 hypothetical protein J1N35_046105 [Gossypium stocksii]	NA	NA	NA
Pde00g00305	NA	NA	K22020 mucin-19 | (RefSeq) uncharacterized protein LOC110926720 (A)	KAH1030251.1 hypothetical protein J1N35_046105 [Gossypium stocksii]	NA	NA	NA
Pde00g00306	NA	NA	K22020 mucin-19 | (RefSeq) uncharacterized protein LOC110926720 (A)	KAH1030251.1 hypothetical protein J1N35_046105 [Gossypium stocksii]	NA	NA	NA
Pde00g00307	NA	NA	NA	TKS01547.1 hypothetical protein D5086_0000171860, partial [Populus alba]	NA	NA	NA
Pde00g00308	NA	NA	K22020 mucin-19 | (RefSeq) uncharacterized protein LOC110926720 (A)	KAH1030251.1 hypothetical protein J1N35_046105 [Gossypium stocksii]	NA	NA	NA
Pde00g00309	NA	NA	K22020 mucin-19 | (RefSeq) uncharacterized protein LOC110926720 (A)	KAH1030251.1 hypothetical protein J1N35_046105 [Gossypium stocksii]	NA	NA	NA
Pde00g00310	NA	NA	NA	KAF9672704.1 hypothetical protein SADUNF_Sadunf11G0071800 [Salix dunnii]	NA	NA	NA
Pde00g00311	NA	NA	K22020 mucin-19 | (RefSeq) uncharacterized protein LOC110926720 (A)	KAH1030251.1 hypothetical protein J1N35_046105 [Gossypium stocksii]	NA	NA	NA
Pde00g00312	NA	NA	K22020 mucin-19 | (RefSeq) uncharacterized protein LOC110926720 (A)	KAH1030251.1 hypothetical protein J1N35_046105 [Gossypium stocksii]	NA	NA	NA
Pde00g00313	NA	NA	NA	TKS05962.1 hypothetical protein D5086_0000127900 [Populus alba]	NA	NA	NA
Pde00g00314	NA	NA	K22020 mucin-19 | (RefSeq) uncharacterized protein LOC110926720 (A)	KAH1030251.1 hypothetical protein J1N35_046105 [Gossypium stocksii]	NA	NA	NA
Pde00g00315	NA	NA	K22020 mucin-19 | (RefSeq) uncharacterized protein LOC110926720 (A)	KAH1030251.1 hypothetical protein J1N35_046105 [Gossypium stocksii]	NA	NA	NA
Pde00g00316	NA	NA	K22020 mucin-19 | (RefSeq) uncharacterized protein LOC110926720 (A)	KAH1030251.1 hypothetical protein J1N35_046105 [Gossypium stocksii]	NA	NA	NA
Pde00g00317	NA	NA	K22020 mucin-19 | (RefSeq) uncharacterized protein LOC110926720 (A)	KAH1030251.1 hypothetical protein J1N35_046105 [Gossypium stocksii]	NA	NA	NA
Pde00g00318	NA	NA	NA	XP_024457574.1 pentatricopeptide repeat-containing protein At3g50420-like [Populus trichocarpa]	NA	NA	NA
Pde00g00319	NA	NA	K19719 collagen, type II, alpha | (RefSeq) fibril-forming collagen alpha chain-like (A)	TKS01558.1 senescence-associated protein [Populus alba]	Putative uncharacterized protein ART2 OS=Saccharomyces cerevisiae (strain ATCC 204508 / S288c) OX=559292 GN=ART2 PE=5 SV=1	Putative uncharacterized protein ART2	ART2
Pde00g00320	NA	NA	K22020 mucin-19 | (RefSeq) uncharacterized protein LOC110926720 (A)	KAH1030251.1 hypothetical protein J1N35_046105 [Gossypium stocksii]	NA	NA	NA
Pde00g00321	NA	NA	NA	XP_024457574.1 pentatricopeptide repeat-containing protein At3g50420-like [Populus trichocarpa]	NA	NA	NA
Pde00g00322	NA	NA	K19719 collagen, type II, alpha | (RefSeq) fibril-forming collagen alpha chain-like (A)	TKS01558.1 senescence-associated protein [Populus alba]	Putative uncharacterized protein ART2 OS=Saccharomyces cerevisiae (strain ATCC 204508 / S288c) OX=559292 GN=ART2 PE=5 SV=1	Putative uncharacterized protein ART2	ART2
Pde00g00323	NA	biological_process:regulation of cellular respiration "Any process that modulates the frequency, rate or extent of cellular respiration, the enzymatic release of energy from organic compounds." [GOC:jl](GO:0043457)	K22020 mucin-19 | (RefSeq) uncharacterized protein LOC110926720 (A)	KAF2282260.1 hypothetical protein GH714_043953 [Hevea brasiliensis]	Protein TAR1 OS=Kluyveromyces lactis (strain ATCC 8585 / CBS 2359 / DSM 70799 / NBRC 1267 / NRRL Y-1140 / WM37) OX=284590 GN=TAR1-A PE=4 SV=2	Protein TAR1	TAR1-A
Pde00g00324	NA	NA	K19719 collagen, type II, alpha | (RefSeq) fibril-forming collagen alpha chain-like (A)	TKS01558.1 senescence-associated protein [Populus alba]	Putative uncharacterized protein ART2 OS=Saccharomyces cerevisiae (strain ATCC 204508 / S288c) OX=559292 GN=ART2 PE=5 SV=1	Putative uncharacterized protein ART2	ART2
Pde00g00325	NA	NA	NA	TKS01547.1 hypothetical protein D5086_0000171860, partial [Populus alba]	NA	NA	NA
Pde00g00326	NA	NA	NA	POE44842.1 putative uncharacterized protein art2 [Quercus suber]	NA	NA	NA
Pde00g00327	NA	NA	K19719 collagen, type II, alpha | (RefSeq) fibril-forming collagen alpha chain-like (A)	TKS01558.1 senescence-associated protein [Populus alba]	Putative uncharacterized protein ART2 OS=Saccharomyces cerevisiae (strain ATCC 204508 / S288c) OX=559292 GN=ART2 PE=5 SV=1	Putative uncharacterized protein ART2	ART2
Pde00g00328	NA	NA	K22020 mucin-19 | (RefSeq) uncharacterized protein LOC110926720 (A)	KAH1030251.1 hypothetical protein J1N35_046105 [Gossypium stocksii]	NA	NA	NA
Pde00g00329	NA	NA	K22020 mucin-19 | (RefSeq) uncharacterized protein LOC110926720 (A)	KAH1030251.1 hypothetical protein J1N35_046105 [Gossypium stocksii]	NA	NA	NA
Pde00g00330	NA	NA	K22020 mucin-19 | (RefSeq) uncharacterized protein LOC110926720 (A)	KAH1030251.1 hypothetical protein J1N35_046105 [Gossypium stocksii]	NA	NA	NA
Pde00g00331	NA	NA	K22020 mucin-19 | (RefSeq) uncharacterized protein LOC110926720 (A)	KAH1030251.1 hypothetical protein J1N35_046105 [Gossypium stocksii]	NA	NA	NA
Pde00g00332	NA	NA	K22020 mucin-19 | (RefSeq) uncharacterized protein LOC110926720 (A)	KAH1030251.1 hypothetical protein J1N35_046105 [Gossypium stocksii]	NA	NA	NA
Pde00g00333	NA	NA	K22020 mucin-19 | (RefSeq) uncharacterized protein LOC110926720 (A)	KAH1030251.1 hypothetical protein J1N35_046105 [Gossypium stocksii]	NA	NA	NA
Pde00g00334	NA	NA	K22020 mucin-19 | (RefSeq) uncharacterized protein LOC110926720 (A)	KAH1030251.1 hypothetical protein J1N35_046105 [Gossypium stocksii]	NA	NA	NA
Pde00g00335	NA	NA	K19719 collagen, type II, alpha | (RefSeq) fibril-forming collagen alpha chain-like (A)	KAF2282259.1 hypothetical protein GH714_043952 [Hevea brasiliensis]	Putative uncharacterized protein ART2 OS=Saccharomyces cerevisiae (strain ATCC 204508 / S288c) OX=559292 GN=ART2 PE=5 SV=1	Putative uncharacterized protein ART2	ART2
Pde00g00336	NA	NA	K22020 mucin-19 | (RefSeq) uncharacterized protein LOC110926720 (A)	KAH1030251.1 hypothetical protein J1N35_046105 [Gossypium stocksii]	NA	NA	NA
Pde00g00337	NA	NA	K22020 mucin-19 | (RefSeq) uncharacterized protein LOC110926720 (A)	KAH1030251.1 hypothetical protein J1N35_046105 [Gossypium stocksii]	NA	NA	NA
Pde00g00338	NA	NA	K22020 mucin-19 | (RefSeq) uncharacterized protein LOC110926720 (A)	KAH1030251.1 hypothetical protein J1N35_046105 [Gossypium stocksii]	NA	NA	NA
Pde00g00339	NA	NA	K22020 mucin-19 | (RefSeq) uncharacterized protein LOC110926720 (A)	KAH1030251.1 hypothetical protein J1N35_046105 [Gossypium stocksii]	NA	NA	NA
Pde00g00340	NA	biological_process:regulation of cellular respiration "Any process that modulates the frequency, rate or extent of cellular respiration, the enzymatic release of energy from organic compounds." [GOC:jl](GO:0043457)	K22020 mucin-19 | (RefSeq) uncharacterized protein LOC110926720 (A)	KAH9657866.1 hypothetical protein KPL70_023254 [Citrus sinensis]	Protein TAR1 OS=Kluyveromyces lactis (strain ATCC 8585 / CBS 2359 / DSM 70799 / NBRC 1267 / NRRL Y-1140 / WM37) OX=284590 GN=TAR1-A PE=4 SV=2	Protein TAR1	TAR1-A
Pde00g00341	NA	NA	K22020 mucin-19 | (RefSeq) uncharacterized protein LOC110926720 (A)	KAH1030251.1 hypothetical protein J1N35_046105 [Gossypium stocksii]	NA	NA	NA
Pde00g00342	NA	NA	K22020 mucin-19 | (RefSeq) uncharacterized protein LOC110926720 (A)	KAH1030251.1 hypothetical protein J1N35_046105 [Gossypium stocksii]	NA	NA	NA
Pde00g00343	NA	NA	K19719 collagen, type II, alpha | (RefSeq) fibril-forming collagen alpha chain-like (A)	TKS01558.1 senescence-associated protein [Populus alba]	Putative uncharacterized protein ART2 OS=Saccharomyces cerevisiae (strain ATCC 204508 / S288c) OX=559292 GN=ART2 PE=5 SV=1	Putative uncharacterized protein ART2	ART2
Pde00g00344	NA	NA	K22020 mucin-19 | (RefSeq) uncharacterized protein LOC110926720 (A)	KAH1030251.1 hypothetical protein J1N35_046105 [Gossypium stocksii]	NA	NA	NA
Pde00g00345	NA	biological_process:regulation of cellular respiration "Any process that modulates the frequency, rate or extent of cellular respiration, the enzymatic release of energy from organic compounds." [GOC:jl](GO:0043457)	K22020 mucin-19 | (RefSeq) uncharacterized protein LOC110926720 (A)	KAH9657866.1 hypothetical protein KPL70_023254 [Citrus sinensis]	Protein TAR1 OS=Kluyveromyces lactis (strain ATCC 8585 / CBS 2359 / DSM 70799 / NBRC 1267 / NRRL Y-1140 / WM37) OX=284590 GN=TAR1-A PE=4 SV=2	Protein TAR1	TAR1-A
Pde00g00346	NA	NA	NA	XP_034895021.1 uncharacterized protein LOC118033987 [Populus alba]	NA	NA	NA
Pde00g00347	NA	NA	K22020 mucin-19 | (RefSeq) uncharacterized protein LOC110926720 (A)	KAH1030251.1 hypothetical protein J1N35_046105 [Gossypium stocksii]	NA	NA	NA
Pde00g00348	NA	NA	K22020 mucin-19 | (RefSeq) uncharacterized protein LOC110926720 (A)	KAH1030251.1 hypothetical protein J1N35_046105 [Gossypium stocksii]	NA	NA	NA
Pde00g00349	NA	NA	K22020 mucin-19 | (RefSeq) uncharacterized protein LOC110926720 (A)	KAH1030251.1 hypothetical protein J1N35_046105 [Gossypium stocksii]	NA	NA	NA
Pde00g00350	NA	biological_process:regulation of cellular respiration "Any process that modulates the frequency, rate or extent of cellular respiration, the enzymatic release of energy from organic compounds." [GOC:jl](GO:0043457)	K22020 mucin-19 | (RefSeq) uncharacterized protein LOC110926720 (A)	KAH9657866.1 hypothetical protein KPL70_023254 [Citrus sinensis]	Protein TAR1 OS=Kluyveromyces lactis (strain ATCC 8585 / CBS 2359 / DSM 70799 / NBRC 1267 / NRRL Y-1140 / WM37) OX=284590 GN=TAR1-A PE=4 SV=2	Protein TAR1	TAR1-A
Pde00g00351	NA	NA	NA	TKS01556.1 hypothetical protein D5086_0000171950 [Populus alba]	NA	NA	NA
Pde00g00352	NA	NA	NA	TKR97781.1 hypothetical protein D5086_0000209810 [Populus alba]	NA	NA	NA
Pde00g00353	NA	NA	NA	RQO93939.1 hypothetical protein POPTR_T141050 [Populus trichocarpa]	NA	NA	NA
Pde00g00354	NA	NA	K22020 mucin-19 | (RefSeq) uncharacterized protein LOC110926720 (A)	KAH1030251.1 hypothetical protein J1N35_046105 [Gossypium stocksii]	NA	NA	NA
Pde00g00355	NA	NA	NA	RQO93939.1 hypothetical protein POPTR_T141050 [Populus trichocarpa]	NA	NA	NA
Pde00g00356	NA	NA	K22020 mucin-19 | (RefSeq) uncharacterized protein LOC110926720 (A)	KAH1030251.1 hypothetical protein J1N35_046105 [Gossypium stocksii]	NA	NA	NA
Pde00g00357	NA	NA	K22020 mucin-19 | (RefSeq) uncharacterized protein LOC110926720 (A)	KAH1030251.1 hypothetical protein J1N35_046105 [Gossypium stocksii]	NA	NA	NA
Pde00g00358	NA	NA	K22020 mucin-19 | (RefSeq) uncharacterized protein LOC110926720 (A)	KAH1030251.1 hypothetical protein J1N35_046105 [Gossypium stocksii]	NA	NA	NA
Pde00g00359	NA	biological_process:regulation of cellular respiration "Any process that modulates the frequency, rate or extent of cellular respiration, the enzymatic release of energy from organic compounds." [GOC:jl](GO:0043457)	K22020 mucin-19 | (RefSeq) uncharacterized protein LOC110926720 (A)	KAH9657866.1 hypothetical protein KPL70_023254 [Citrus sinensis]	Protein TAR1 OS=Kluyveromyces lactis (strain ATCC 8585 / CBS 2359 / DSM 70799 / NBRC 1267 / NRRL Y-1140 / WM37) OX=284590 GN=TAR1-A PE=4 SV=2	Protein TAR1	TAR1-A
Pde00g00360	NA	NA	K22020 mucin-19 | (RefSeq) uncharacterized protein LOC110926720 (A)	KAH1030251.1 hypothetical protein J1N35_046105 [Gossypium stocksii]	NA	NA	NA
Pde00g00361	NA	biological_process:regulation of cellular respiration "Any process that modulates the frequency, rate or extent of cellular respiration, the enzymatic release of energy from organic compounds." [GOC:jl](GO:0043457)	K22020 mucin-19 | (RefSeq) uncharacterized protein LOC110926720 (A)	KAH9657866.1 hypothetical protein KPL70_023254 [Citrus sinensis]	Protein TAR1 OS=Kluyveromyces lactis (strain ATCC 8585 / CBS 2359 / DSM 70799 / NBRC 1267 / NRRL Y-1140 / WM37) OX=284590 GN=TAR1-A PE=4 SV=2	Protein TAR1	TAR1-A
Pde00g00362	NA	NA	K22020 mucin-19 | (RefSeq) uncharacterized protein LOC110926720 (A)	KAH1030251.1 hypothetical protein J1N35_046105 [Gossypium stocksii]	NA	NA	NA
Pde00g00363	NA	biological_process:regulation of cellular respiration "Any process that modulates the frequency, rate or extent of cellular respiration, the enzymatic release of energy from organic compounds." [GOC:jl](GO:0043457)	K22020 mucin-19 | (RefSeq) uncharacterized protein LOC110926720 (A)	KAH9657866.1 hypothetical protein KPL70_023254 [Citrus sinensis]	Protein TAR1 OS=Kluyveromyces lactis (strain ATCC 8585 / CBS 2359 / DSM 70799 / NBRC 1267 / NRRL Y-1140 / WM37) OX=284590 GN=TAR1-A PE=4 SV=2	Protein TAR1	TAR1-A
Pde00g00364	NA	NA	K22020 mucin-19 | (RefSeq) uncharacterized protein LOC110926720 (A)	KAH1030251.1 hypothetical protein J1N35_046105 [Gossypium stocksii]	NA	NA	NA
Pde00g00365	NA	NA	K22020 mucin-19 | (RefSeq) uncharacterized protein LOC110926720 (A)	KAH1030251.1 hypothetical protein J1N35_046105 [Gossypium stocksii]	NA	NA	NA
Pde00g00366	NA	NA	NA	RQO93939.1 hypothetical protein POPTR_T141050 [Populus trichocarpa]	NA	NA	NA
Pde00g00367	NA	NA	K22020 mucin-19 | (RefSeq) uncharacterized protein LOC110926720 (A)	KAH1030251.1 hypothetical protein J1N35_046105 [Gossypium stocksii]	NA	NA	NA
Pde00g00368	NA	biological_process:regulation of cellular respiration "Any process that modulates the frequency, rate or extent of cellular respiration, the enzymatic release of energy from organic compounds." [GOC:jl](GO:0043457)	K22020 mucin-19 | (RefSeq) uncharacterized protein LOC110926720 (A)	KAH9657866.1 hypothetical protein KPL70_023254 [Citrus sinensis]	Protein TAR1 OS=Kluyveromyces lactis (strain ATCC 8585 / CBS 2359 / DSM 70799 / NBRC 1267 / NRRL Y-1140 / WM37) OX=284590 GN=TAR1-A PE=4 SV=2	Protein TAR1	TAR1-A
Pde00g00369	NA	NA	K22020 mucin-19 | (RefSeq) uncharacterized protein LOC110926720 (A)	KAH1030251.1 hypothetical protein J1N35_046105 [Gossypium stocksii]	NA	NA	NA
Pde00g00370	NA	NA	K22020 mucin-19 | (RefSeq) uncharacterized protein LOC110926720 (A)	KAH1030251.1 hypothetical protein J1N35_046105 [Gossypium stocksii]	NA	NA	NA
Pde00g00371	NA	NA	NA	RQO93939.1 hypothetical protein POPTR_T141050 [Populus trichocarpa]	NA	NA	NA
Pde00g00372	NA	NA	K22020 mucin-19 | (RefSeq) uncharacterized protein LOC110926720 (A)	KAH1030251.1 hypothetical protein J1N35_046105 [Gossypium stocksii]	NA	NA	NA
Pde00g00373	NA	NA	K22020 mucin-19 | (RefSeq) uncharacterized protein LOC110926720 (A)	KAH1030251.1 hypothetical protein J1N35_046105 [Gossypium stocksii]	NA	NA	NA
Pde00g00374	NA	NA	NA	TKS05962.1 hypothetical protein D5086_0000127900 [Populus alba]	NA	NA	NA
Pde00g00375	NA	NA	K22020 mucin-19 | (RefSeq) uncharacterized protein LOC110926720 (A)	KAH1030251.1 hypothetical protein J1N35_046105 [Gossypium stocksii]	NA	NA	NA
Pde00g00376	NA	NA	K22020 mucin-19 | (RefSeq) uncharacterized protein LOC110926720 (A)	KAH1030251.1 hypothetical protein J1N35_046105 [Gossypium stocksii]	NA	NA	NA
Pde00g00377	NA	NA	K22020 mucin-19 | (RefSeq) uncharacterized protein LOC110926720 (A)	KAH1030251.1 hypothetical protein J1N35_046105 [Gossypium stocksii]	NA	NA	NA
Pde00g00378	NA	NA	NA	TKS05962.1 hypothetical protein D5086_0000127900 [Populus alba]	NA	NA	NA
Pde00g00379	NA	NA	K22020 mucin-19 | (RefSeq) uncharacterized protein LOC110926720 (A)	KAH1030251.1 hypothetical protein J1N35_046105 [Gossypium stocksii]	NA	NA	NA
Pde00g00380	NA	NA	NA	KAF9672704.1 hypothetical protein SADUNF_Sadunf11G0071800 [Salix dunnii]	NA	NA	NA
Pde00g00381	NA	NA	K22020 mucin-19 | (RefSeq) uncharacterized protein LOC110926720 (A)	KAH1030251.1 hypothetical protein J1N35_046105 [Gossypium stocksii]	NA	NA	NA
Pde00g00382	NA	biological_process:regulation of cellular respiration "Any process that modulates the frequency, rate or extent of cellular respiration, the enzymatic release of energy from organic compounds." [GOC:jl](GO:0043457)	K22020 mucin-19 | (RefSeq) uncharacterized protein LOC110926720 (A)	KAH1030170.1 hypothetical protein J1N35_046201 [Gossypium stocksii]	Protein TAR1 OS=Kluyveromyces lactis (strain ATCC 8585 / CBS 2359 / DSM 70799 / NBRC 1267 / NRRL Y-1140 / WM37) OX=284590 GN=TAR1-A PE=4 SV=2	Protein TAR1	TAR1-A
Pde00g00383	NA	NA	NA	TKS05962.1 hypothetical protein D5086_0000127900 [Populus alba]	NA	NA	NA
Pde00g00384	NA	NA	K22020 mucin-19 | (RefSeq) uncharacterized protein LOC110926720 (A)	KAH1030251.1 hypothetical protein J1N35_046105 [Gossypium stocksii]	NA	NA	NA
Pde00g00385	NA	NA	K22020 mucin-19 | (RefSeq) uncharacterized protein LOC110926720 (A)	KAH1030251.1 hypothetical protein J1N35_046105 [Gossypium stocksii]	NA	NA	NA
Pde00g00386	NA	biological_process:regulation of cellular respiration "Any process that modulates the frequency, rate or extent of cellular respiration, the enzymatic release of energy from organic compounds." [GOC:jl](GO:0043457)	K22020 mucin-19 | (RefSeq) uncharacterized protein LOC110926720 (A)	KAH1030170.1 hypothetical protein J1N35_046201 [Gossypium stocksii]	Protein TAR1 OS=Kluyveromyces lactis (strain ATCC 8585 / CBS 2359 / DSM 70799 / NBRC 1267 / NRRL Y-1140 / WM37) OX=284590 GN=TAR1-A PE=4 SV=2	Protein TAR1	TAR1-A
Pde00g00387	NA	NA	K22020 mucin-19 | (RefSeq) uncharacterized protein LOC110926720 (A)	KAH1030251.1 hypothetical protein J1N35_046105 [Gossypium stocksii]	NA	NA	NA
Pde00g00388	NA	NA	K22020 mucin-19 | (RefSeq) uncharacterized protein LOC110926720 (A)	KAH1030251.1 hypothetical protein J1N35_046105 [Gossypium stocksii]	NA	NA	NA
Pde00g00389	NA	NA	NA	TKS05962.1 hypothetical protein D5086_0000127900 [Populus alba]	NA	NA	NA
Pde00g00390	NA	NA	K22020 mucin-19 | (RefSeq) uncharacterized protein LOC110926720 (A)	POE44840.1 hypothetical protein CFP56_76974 [Quercus suber]	NA	NA	NA
Pde00g00391	NA	NA	NA	TKS05962.1 hypothetical protein D5086_0000127900 [Populus alba]	NA	NA	NA
Pde00g00392	NA	NA	K22020 mucin-19 | (RefSeq) uncharacterized protein LOC110926720 (A)	KAH1030251.1 hypothetical protein J1N35_046105 [Gossypium stocksii]	NA	NA	NA
Pde00g00393	NA	NA	NA	TKS05962.1 hypothetical protein D5086_0000127900 [Populus alba]	NA	NA	NA
Pde00g00394	NA	NA	K22020 mucin-19 | (RefSeq) uncharacterized protein LOC110926720 (A)	KAH1030251.1 hypothetical protein J1N35_046105 [Gossypium stocksii]	NA	NA	NA
Pde00g00395	NA	biological_process:regulation of cellular respiration "Any process that modulates the frequency, rate or extent of cellular respiration, the enzymatic release of energy from organic compounds." [GOC:jl](GO:0043457)	K22020 mucin-19 | (RefSeq) uncharacterized protein LOC110926720 (A)	KAH9657866.1 hypothetical protein KPL70_023254 [Citrus sinensis]	Protein TAR1 OS=Kluyveromyces lactis (strain ATCC 8585 / CBS 2359 / DSM 70799 / NBRC 1267 / NRRL Y-1140 / WM37) OX=284590 GN=TAR1-A PE=4 SV=2	Protein TAR1	TAR1-A
Pde00g00396	NA	NA	K22020 mucin-19 | (RefSeq) uncharacterized protein LOC110926720 (A)	KAH1030251.1 hypothetical protein J1N35_046105 [Gossypium stocksii]	NA	NA	NA
Pde00g00397	NA	NA	K22020 mucin-19 | (RefSeq) uncharacterized protein LOC110926720 (A)	POE44840.1 hypothetical protein CFP56_76974 [Quercus suber]	NA	NA	NA
Pde00g00398	NA	NA	NA	TKS05962.1 hypothetical protein D5086_0000127900 [Populus alba]	NA	NA	NA
Pde00g00399	NA	NA	K22020 mucin-19 | (RefSeq) uncharacterized protein LOC110926720 (A)	KAH1030251.1 hypothetical protein J1N35_046105 [Gossypium stocksii]	NA	NA	NA
Pde00g00400	NA	NA	K22020 mucin-19 | (RefSeq) uncharacterized protein LOC110926720 (A)	KAH1030251.1 hypothetical protein J1N35_046105 [Gossypium stocksii]	NA	NA	NA
Pde00g00401	NA	NA	K22020 mucin-19 | (RefSeq) uncharacterized protein LOC110926720 (A)	KAH1030251.1 hypothetical protein J1N35_046105 [Gossypium stocksii]	NA	NA	NA
Pde00g00402	NA	biological_process:regulation of cellular respiration "Any process that modulates the frequency, rate or extent of cellular respiration, the enzymatic release of energy from organic compounds." [GOC:jl](GO:0043457)	K22020 mucin-19 | (RefSeq) uncharacterized protein LOC110926720 (A)	KAF2282260.1 hypothetical protein GH714_043953 [Hevea brasiliensis]	Protein TAR1 OS=Kluyveromyces lactis (strain ATCC 8585 / CBS 2359 / DSM 70799 / NBRC 1267 / NRRL Y-1140 / WM37) OX=284590 GN=TAR1-A PE=4 SV=2	Protein TAR1	TAR1-A
Pde00g00403	NA	NA	K22020 mucin-19 | (RefSeq) uncharacterized protein LOC110926720 (A)	KAH1030251.1 hypothetical protein J1N35_046105 [Gossypium stocksii]	NA	NA	NA
Pde00g00404	NA	biological_process:regulation of cellular respiration "Any process that modulates the frequency, rate or extent of cellular respiration, the enzymatic release of energy from organic compounds." [GOC:jl](GO:0043457)	K22020 mucin-19 | (RefSeq) uncharacterized protein LOC110926720 (A)	KAF2282260.1 hypothetical protein GH714_043953 [Hevea brasiliensis]	Protein TAR1 OS=Kluyveromyces lactis (strain ATCC 8585 / CBS 2359 / DSM 70799 / NBRC 1267 / NRRL Y-1140 / WM37) OX=284590 GN=TAR1-A PE=4 SV=2	Protein TAR1	TAR1-A
Pde00g00405	NA	NA	K22020 mucin-19 | (RefSeq) uncharacterized protein LOC110926720 (A)	KAH1030251.1 hypothetical protein J1N35_046105 [Gossypium stocksii]	NA	NA	NA
Pde00g00406	NA	biological_process:regulation of cellular respiration "Any process that modulates the frequency, rate or extent of cellular respiration, the enzymatic release of energy from organic compounds." [GOC:jl](GO:0043457)	K22020 mucin-19 | (RefSeq) uncharacterized protein LOC110926720 (A)	KAF2282260.1 hypothetical protein GH714_043953 [Hevea brasiliensis]	Protein TAR1 OS=Kluyveromyces lactis (strain ATCC 8585 / CBS 2359 / DSM 70799 / NBRC 1267 / NRRL Y-1140 / WM37) OX=284590 GN=TAR1-A PE=4 SV=2	Protein TAR1	TAR1-A
Pde00g00407	NA	NA	K22020 mucin-19 | (RefSeq) uncharacterized protein LOC110926720 (A)	KAH1030251.1 hypothetical protein J1N35_046105 [Gossypium stocksii]	NA	NA	NA
Pde00g00408	NA	NA	NA	TKS05962.1 hypothetical protein D5086_0000127900 [Populus alba]	NA	NA	NA
Pde00g00409	NA	NA	K22020 mucin-19 | (RefSeq) uncharacterized protein LOC110926720 (A)	KAH1030251.1 hypothetical protein J1N35_046105 [Gossypium stocksii]	NA	NA	NA
Pde00g00410	NA	NA	NA	TKS05962.1 hypothetical protein D5086_0000127900 [Populus alba]	NA	NA	NA
Pde00g00411	NA	NA	K19719 collagen, type II, alpha | (RefSeq) fibril-forming collagen alpha chain-like (A)	PHT27766.1 Regulator of rDNA transcription protein 15 [Capsicum baccatum]	Putative uncharacterized protein ART2 OS=Saccharomyces cerevisiae (strain ATCC 204508 / S288c) OX=559292 GN=ART2 PE=5 SV=1	Putative uncharacterized protein ART2	ART2
Pde00g00412	NA	NA	NA	KAB1212992.1 putative uncharacterized protein ART2, partial [Morella rubra]	NA	NA	NA
Pde00g00413	NA	NA	K19719 collagen, type II, alpha | (RefSeq) fibril-forming collagen alpha chain-like (A)	KAG8611835.1 hypothetical protein MANES_S033616v8 [Manihot esculenta]	Putative uncharacterized protein ART2 OS=Saccharomyces cerevisiae (strain ATCC 204508 / S288c) OX=559292 GN=ART2 PE=5 SV=1	Putative uncharacterized protein ART2	ART2
Pde00g00414	NA	NA	K22020 mucin-19 | (RefSeq) uncharacterized protein LOC110926720 (A)	KAH1030251.1 hypothetical protein J1N35_046105 [Gossypium stocksii]	NA	NA	NA
Pde00g00415	NA	biological_process:regulation of cellular respiration "Any process that modulates the frequency, rate or extent of cellular respiration, the enzymatic release of energy from organic compounds." [GOC:jl](GO:0043457)	K22020 mucin-19 | (RefSeq) uncharacterized protein LOC110926720 (A)	KAH9657866.1 hypothetical protein KPL70_023254 [Citrus sinensis]	Protein TAR1 OS=Kluyveromyces lactis (strain ATCC 8585 / CBS 2359 / DSM 70799 / NBRC 1267 / NRRL Y-1140 / WM37) OX=284590 GN=TAR1-A PE=4 SV=2	Protein TAR1	TAR1-A
Pde00g00416	NA	NA	K19719 collagen, type II, alpha | (RefSeq) fibril-forming collagen alpha chain-like (A)	KAG8611835.1 hypothetical protein MANES_S033616v8 [Manihot esculenta]	Putative uncharacterized protein ART2 OS=Saccharomyces cerevisiae (strain ATCC 204508 / S288c) OX=559292 GN=ART2 PE=5 SV=1	Putative uncharacterized protein ART2	ART2
Pde00g00417	NA	NA	K22020 mucin-19 | (RefSeq) uncharacterized protein LOC110926720 (A)	KAH1030251.1 hypothetical protein J1N35_046105 [Gossypium stocksii]	NA	NA	NA
Pde00g00418	NA	biological_process:regulation of cellular respiration "Any process that modulates the frequency, rate or extent of cellular respiration, the enzymatic release of energy from organic compounds." [GOC:jl](GO:0043457)	K22020 mucin-19 | (RefSeq) uncharacterized protein LOC110926720 (A)	KAH9657866.1 hypothetical protein KPL70_023254 [Citrus sinensis]	Protein TAR1 OS=Kluyveromyces lactis (strain ATCC 8585 / CBS 2359 / DSM 70799 / NBRC 1267 / NRRL Y-1140 / WM37) OX=284590 GN=TAR1-A PE=4 SV=2	Protein TAR1	TAR1-A
Pde00g00419	NA	NA	K22020 mucin-19 | (RefSeq) uncharacterized protein LOC110926720 (A)	KAH1030251.1 hypothetical protein J1N35_046105 [Gossypium stocksii]	NA	NA	NA
Pde00g00420	NA	NA	NA	PHT26633.1 hypothetical protein CQW23_33756 [Capsicum baccatum]	NA	NA	NA
Pde00g00421	NA	biological_process:regulation of cellular respiration "Any process that modulates the frequency, rate or extent of cellular respiration, the enzymatic release of energy from organic compounds." [GOC:jl](GO:0043457)	K22020 mucin-19 | (RefSeq) uncharacterized protein LOC110926720 (A)	KAF2282260.1 hypothetical protein GH714_043953 [Hevea brasiliensis]	Protein TAR1 OS=Kluyveromyces lactis (strain ATCC 8585 / CBS 2359 / DSM 70799 / NBRC 1267 / NRRL Y-1140 / WM37) OX=284590 GN=TAR1-A PE=4 SV=2	Protein TAR1	TAR1-A
Pde00g00422	NA	NA	K22020 mucin-19 | (RefSeq) uncharacterized protein LOC110926720 (A)	KAH1030251.1 hypothetical protein J1N35_046105 [Gossypium stocksii]	NA	NA	NA
Pde00g00423	NA	NA	K22020 mucin-19 | (RefSeq) uncharacterized protein LOC110926720 (A)	KAH1030251.1 hypothetical protein J1N35_046105 [Gossypium stocksii]	NA	NA	NA
Pde00g00424	NA	NA	K22020 mucin-19 | (RefSeq) uncharacterized protein LOC110926720 (A)	KAH1030251.1 hypothetical protein J1N35_046105 [Gossypium stocksii]	NA	NA	NA
Pde00g00425	NA	NA	K22020 mucin-19 | (RefSeq) uncharacterized protein LOC110926720 (A)	KAH1030251.1 hypothetical protein J1N35_046105 [Gossypium stocksii]	NA	NA	NA
Pde00g00426	NA	NA	K22020 mucin-19 | (RefSeq) uncharacterized protein LOC110926720 (A)	KAH1030251.1 hypothetical protein J1N35_046105 [Gossypium stocksii]	NA	NA	NA
Pde00g00427	NA	NA	NA	TKR78377.1 hypothetical protein D5086_0000282980, partial [Populus alba]	NA	NA	NA
Pde00g00428	NA	NA	K22020 mucin-19 | (RefSeq) uncharacterized protein LOC110926720 (A)	KAG8611780.1 hypothetical protein MANES_S028116v8 [Manihot esculenta]	NA	NA	NA
Pde00g00429	NA	biological_process:regulation of cellular respiration "Any process that modulates the frequency, rate or extent of cellular respiration, the enzymatic release of energy from organic compounds." [GOC:jl](GO:0043457)	K22020 mucin-19 | (RefSeq) uncharacterized protein LOC110926720 (A)	KAH9657866.1 hypothetical protein KPL70_023254 [Citrus sinensis]	Protein TAR1 OS=Kluyveromyces lactis (strain ATCC 8585 / CBS 2359 / DSM 70799 / NBRC 1267 / NRRL Y-1140 / WM37) OX=284590 GN=TAR1-A PE=4 SV=2	Protein TAR1	TAR1-A
Pde00g00430	NA	NA	K22020 mucin-19 | (RefSeq) uncharacterized protein LOC110926720 (A)	KAH1030251.1 hypothetical protein J1N35_046105 [Gossypium stocksii]	NA	NA	NA
Pde00g00431	NA	NA	K22020 mucin-19 | (RefSeq) uncharacterized protein LOC110926720 (A)	KAH1030251.1 hypothetical protein J1N35_046105 [Gossypium stocksii]	NA	NA	NA
Pde00g00432	NA	NA	K22020 mucin-19 | (RefSeq) uncharacterized protein LOC110926720 (A)	KAH1030251.1 hypothetical protein J1N35_046105 [Gossypium stocksii]	NA	NA	NA
Pde00g00433	NA	NA	K22020 mucin-19 | (RefSeq) uncharacterized protein LOC110926720 (A)	KAG8611780.1 hypothetical protein MANES_S028116v8 [Manihot esculenta]	NA	NA	NA
Pde00g00434	NA	NA	K22020 mucin-19 | (RefSeq) uncharacterized protein LOC110926720 (A)	KAH1030251.1 hypothetical protein J1N35_046105 [Gossypium stocksii]	NA	NA	NA
Pde00g00435	NA	NA	K22020 mucin-19 | (RefSeq) uncharacterized protein LOC110926720 (A)	KAH1030251.1 hypothetical protein J1N35_046105 [Gossypium stocksii]	NA	NA	NA
Pde00g00436	NA	NA	K22020 mucin-19 | (RefSeq) uncharacterized protein LOC110926720 (A)	KAH1030251.1 hypothetical protein J1N35_046105 [Gossypium stocksii]	NA	NA	NA
Pde00g00437	NA	NA	K22020 mucin-19 | (RefSeq) uncharacterized protein LOC110926720 (A)	KAH1030251.1 hypothetical protein J1N35_046105 [Gossypium stocksii]	NA	NA	NA
Pde00g00438	NA	biological_process:regulation of cellular respiration "Any process that modulates the frequency, rate or extent of cellular respiration, the enzymatic release of energy from organic compounds." [GOC:jl](GO:0043457)	K22020 mucin-19 | (RefSeq) uncharacterized protein LOC110926720 (A)	KAH9657866.1 hypothetical protein KPL70_023254 [Citrus sinensis]	Protein TAR1 OS=Kluyveromyces lactis (strain ATCC 8585 / CBS 2359 / DSM 70799 / NBRC 1267 / NRRL Y-1140 / WM37) OX=284590 GN=TAR1-A PE=4 SV=2	Protein TAR1	TAR1-A
Pde00g00439	NA	NA	K22020 mucin-19 | (RefSeq) uncharacterized protein LOC110926720 (A)	KAH1030251.1 hypothetical protein J1N35_046105 [Gossypium stocksii]	NA	NA	NA
Pde00g00440	NA	NA	K22020 mucin-19 | (RefSeq) uncharacterized protein LOC110926720 (A)	KAH1030251.1 hypothetical protein J1N35_046105 [Gossypium stocksii]	NA	NA	NA
Pde00g00441	NA	NA	NA	RQO93939.1 hypothetical protein POPTR_T141050 [Populus trichocarpa]	NA	NA	NA
Pde00g00442	NA	NA	K22020 mucin-19 | (RefSeq) uncharacterized protein LOC110926720 (A)	KAH1030251.1 hypothetical protein J1N35_046105 [Gossypium stocksii]	NA	NA	NA
Pde00g00443	NA	NA	K22020 mucin-19 | (RefSeq) uncharacterized protein LOC110926720 (A)	KAF2281635.1 hypothetical protein GH714_043939 [Hevea brasiliensis]	NA	NA	NA
Pde00g00444	NA	NA	K22020 mucin-19 | (RefSeq) uncharacterized protein LOC110926720 (A)	KAH1030251.1 hypothetical protein J1N35_046105 [Gossypium stocksii]	NA	NA	NA
Pde00g00445	NA	biological_process:regulation of cellular respiration "Any process that modulates the frequency, rate or extent of cellular respiration, the enzymatic release of energy from organic compounds." [GOC:jl](GO:0043457)	K22020 mucin-19 | (RefSeq) uncharacterized protein LOC110926720 (A)	KAH9657866.1 hypothetical protein KPL70_023254 [Citrus sinensis]	Protein TAR1 OS=Kluyveromyces lactis (strain ATCC 8585 / CBS 2359 / DSM 70799 / NBRC 1267 / NRRL Y-1140 / WM37) OX=284590 GN=TAR1-A PE=4 SV=2	Protein TAR1	TAR1-A
Pde00g00446	NA	biological_process:regulation of cellular respiration "Any process that modulates the frequency, rate or extent of cellular respiration, the enzymatic release of energy from organic compounds." [GOC:jl](GO:0043457)	K22020 mucin-19 | (RefSeq) uncharacterized protein LOC110926720 (A)	KAH9657866.1 hypothetical protein KPL70_023254 [Citrus sinensis]	Protein TAR1 OS=Kluyveromyces lactis (strain ATCC 8585 / CBS 2359 / DSM 70799 / NBRC 1267 / NRRL Y-1140 / WM37) OX=284590 GN=TAR1-A PE=4 SV=2	Protein TAR1	TAR1-A
Pde00g00447	NA	NA	NA	KAF9672704.1 hypothetical protein SADUNF_Sadunf11G0071800 [Salix dunnii]	NA	NA	NA
Pde00g00448	NA	NA	K22020 mucin-19 | (RefSeq) uncharacterized protein LOC110926720 (A)	KAH1030251.1 hypothetical protein J1N35_046105 [Gossypium stocksii]	NA	NA	NA
Pde00g00449	NA	NA	NA	TKS05962.1 hypothetical protein D5086_0000127900 [Populus alba]	NA	NA	NA
Pde00g00450	NA	NA	NA	TKS05962.1 hypothetical protein D5086_0000127900 [Populus alba]	NA	NA	NA
Pde00g00451	NA	NA	NA	TKS05962.1 hypothetical protein D5086_0000127900 [Populus alba]	NA	NA	NA
Pde00g00452	PF00361(Proton-conducting membrane transporter):Proton-conducting membrane transporter	NA	K05573 NAD(P)H-quinone oxidoreductase subunit 2 [EC:7.1.1.2] | (RefSeq) NADH-quinone oxidoreductase protein (A)	KAH0712465.1 hypothetical protein KY289_008424 [Solanum tuberosum]	NAD(P)H-quinone oxidoreductase subunit 2 A, chloroplastic OS=Coffea arabica OX=13443 GN=ndhB1 PE=3 SV=1	NAD(P)H-quinone oxidoreductase subunit 2 A, chloroplastic	ndhB1
Pde00g00453	PF00361(Proton-conducting membrane transporter):Proton-conducting membrane transporter	NA	K05573 NAD(P)H-quinone oxidoreductase subunit 2 [EC:7.1.1.2] | (RefSeq) uncharacterized protein LOC109244033 (A)	QGA84910.1 NADH-plastoquinone oxidoreductase subunit 2, partial [Albizia adianthifolia]	NAD(P)H-quinone oxidoreductase subunit 2 B, chloroplastic OS=Populus trichocarpa OX=3694 GN=ndhB2 PE=3 SV=1	NAD(P)H-quinone oxidoreductase subunit 2 B, chloroplastic	ndhB2
Pde00g00454	PF00004(ATPase family associated with various cellular activities (AAA)):ATPase family associated with various cellular activities (AAA);PF05695(Plant protein of unknown function (DUF825)):Plant protein of unknown function (DUF825)	molecular_function:ATP binding "Interacting selectively and non-covalently with ATP, adenosine 5'-triphosphate, a universally important coenzyme and enzyme regulator." [ISBN:0198506732](GO:0005524),molecular_function:ATPase activity "Catalysis of the reaction: ATP + H2O = ADP + phosphate + 2 H+. May or may not be coupled to another reaction." [EC:3.6.1.3, GOC:jl](GO:0016887)	K02689 photosystem I P700 chlorophyll a apoprotein A1 | (RefSeq) protein Ycf2-like (A)	YP_009474502.1 hypothetical chloroplast RF21 [Populus pruinosa]	Protein Ycf2 OS=Populus trichocarpa OX=3694 GN=ycf2-1 PE=3 SV=1	Protein Ycf2	ycf2-1
Pde00g00455	PF05695(Plant protein of unknown function (DUF825)):Plant protein of unknown function (DUF825)	NA	K02886 large subunit ribosomal protein L2 | (RefSeq) uncharacterized protein LOC111895953 (A)	UFI51526.1 hypothetical chloroplast RF21 [Populus iliensis|Populus nigra]	Protein Ycf2 OS=Populus trichocarpa OX=3694 GN=ycf2-1 PE=3 SV=1	Protein Ycf2	ycf2-1
Pde00g00456	PF03947(Ribosomal Proteins L2, C-terminal domain):Ribosomal Proteins L2, C-terminal domain;PF00181(Ribosomal Proteins L2, RNA binding domain):Ribosomal Proteins L2, RNA binding domain	molecular_function:RNA binding "Interacting selectively and non-covalently with an RNA molecule or a portion thereof." [GOC:jl, GOC:mah](GO:0003723),molecular_function:structural constituent of ribosome "The action of a molecule that contributes to the structural integrity of the ribosome." [GOC:mah](GO:0003735),cellular_component:ribosome "An intracellular organelle, about 200 A in diameter, con…	K02886 large subunit ribosomal protein L2 | (RefSeq) rpl2, JacuC_p085; ribosomal protein L2 (A)	QJS51892.1 ribosomal protein L2 [Sycopsis sinensis]	50S ribosomal protein L2, chloroplastic OS=Populus trichocarpa OX=3694 GN=rpl2-A PE=3 SV=1	50S ribosomal protein L2, chloroplastic	rpl2-A
Pde00g00457	PF00124(Photosynthetic reaction centre protein):Photosynthetic reaction centre protein	molecular_function:electron transfer activity "Any molecular entity that serves as an electron acceptor and electron donor in an electron transport chain. An electron transport chain is a process in which a series of electron carriers operate together to transfer electrons from donors to any of several different terminal electron acceptors to generate a transmembrane electrochemical gradient." [I…	K02703 photosystem II P680 reaction center D1 protein [EC:1.10.3.9] | (RefSeq) psbA, EucgrC_p001; photosystem II protein D1 (A)	AFU95416.1 PsbA, partial [Podocalyx loranthoides]	Photosystem II protein D1 OS=Populus trichocarpa OX=3694 GN=psbA PE=2 SV=1	Photosystem II protein D1	psbA
Pde00g00458	PF02874(ATP synthase alpha/beta family, beta-barrel domain):ATP synthase alpha/beta family, beta-barrel domain;PF00006(ATP synthase alpha/beta family, nucleotide-binding domain):ATP synthase alpha/beta family, nucleotide-binding domain;PF00306(ATP synthase alpha/beta chain, C terminal domain):ATP synthase alpha/beta chain, C terminal domain	molecular_function:ATP binding "Interacting selectively and non-covalently with ATP, adenosine 5'-triphosphate, a universally important coenzyme and enzyme regulator." [ISBN:0198506732](GO:0005524),biological_process:ATP synthesis coupled proton transport "The transport of protons across a membrane to generate an electrochemical gradient [proton-motive force] that powers ATP synthesis." [ISBN:071…	K02111 F-type H+/Na+-transporting ATPase subunit alpha [EC:7.1.2.2 7.2.2.1] | (RefSeq) atpA, Poptr_cp005; ATP synthase CF1 alpha subunit (A)	QUT10330.1 ATP synthase CF1 alpha subunit [Salix breviserrata]	ATP synthase subunit alpha, chloroplastic OS=Populus trichocarpa OX=3694 GN=atpA PE=3 SV=1	ATP synthase subunit alpha, chloroplastic	atpA
Pde00g00459	PF00430(ATP synthase B/B' CF(0)):ATP synthase B/B' CF(0)	molecular_function:proton transmembrane transporter activity "Enables the transfer of a proton from one side of a membrane to the other." [GOC:ai](GO:0015078),biological_process:ATP synthesis coupled proton transport "The transport of protons across a membrane to generate an electrochemical gradient [proton-motive force] that powers ATP synthesis." [ISBN:0716731363](GO:0015986),cellular_component…	K02109 F-type H+-transporting ATPase subunit b | (RefSeq) atpF, RCOM_ORF00015; ATP synthase CF0 B subunit (A)	YP_009327661.1 ATP synthase CF0 subunit I [Idesia polycarpa]	ATP synthase subunit b, chloroplastic OS=Populus trichocarpa OX=3694 GN=atpF PE=3 SV=1	ATP synthase subunit b, chloroplastic	atpF
Pde00g00460	PF00137(ATP synthase subunit C):ATP synthase subunit C	molecular_function:proton transmembrane transporter activity "Enables the transfer of a proton from one side of a membrane to the other." [GOC:ai](GO:0015078),biological_process:ATP synthesis coupled proton transport "The transport of protons across a membrane to generate an electrochemical gradient [proton-motive force] that powers ATP synthesis." [ISBN:0716731363](GO:0015986),cellular_component…	K02110 F-type H+-transporting ATPase subunit c | (RefSeq) atpH; ATP synthase CF0 subunit III (A)	YP_009627550.1 ATP synthase CF0 C subunit [Allium rude|Allium chrysocephalum]	ATP synthase subunit c, chloroplastic OS=Vitis vinifera OX=29760 GN=atpH PE=3 SV=1	ATP synthase subunit c, chloroplastic	atpH
Pde00g00461	PF00119(ATP synthase A chain):ATP synthase A chain	molecular_function:proton transmembrane transporter activity "Enables the transfer of a proton from one side of a membrane to the other." [GOC:ai](GO:0015078),biological_process:ATP synthesis coupled proton transport "The transport of protons across a membrane to generate an electrochemical gradient [proton-motive force] that powers ATP synthesis." [ISBN:0716731363](GO:0015986),cellular_component…	K02108 F-type H+-transporting ATPase subunit a | (RefSeq) atpI, Poptr_cp008; ATP synthase CF0 A subunit (A)	UFI52321.1 ATP synthase CF0 subunit IV [Populus mainlingensis|Populus pseudoglauca]	ATP synthase subunit a, chloroplastic OS=Populus trichocarpa OX=3694 GN=atpI PE=3 SV=1	ATP synthase subunit a, chloroplastic	atpI
Pde00g00462	PF00318(Ribosomal protein S2):Ribosomal protein S2	molecular_function:structural constituent of ribosome "The action of a molecule that contributes to the structural integrity of the ribosome." [GOC:mah](GO:0003735),cellular_component:ribosome "An intracellular organelle, about 200 A in diameter, consisting of RNA and protein. It is the site of protein biosynthesis resulting from translation of messenger RNA [mRNA]. It consists of two subunits, o…	K02967 small subunit ribosomal protein S2 | (RefSeq) rps2, Poptr_cp009; ribosomal protein S2 (A)	YP_009051551.1 30S ribosomal protein S2 [Salix eriocephala|Salix interior]	30S ribosomal protein S2, chloroplastic OS=Populus trichocarpa OX=3694 GN=rps2 PE=3 SV=1	30S ribosomal protein S2, chloroplastic	rps2
Pde00g00463	NA	NA	NA	KAH8509360.1 hypothetical protein H0E87_011207 [Populus deltoides]	NA	NA	NA
Pde00g00464	NA	NA	NA	PNT36536.1 hypothetical protein POPTR_005G133400 [Populus trichocarpa]	NA	NA	NA
Pde00g00465	NA	NA	K22020 mucin-19 | (RefSeq) uncharacterized protein LOC110926720 (A)	KAH1030251.1 hypothetical protein J1N35_046105 [Gossypium stocksii]	NA	NA	NA
Pde00g00466	NA	biological_process:regulation of cellular respiration "Any process that modulates the frequency, rate or extent of cellular respiration, the enzymatic release of energy from organic compounds." [GOC:jl](GO:0043457)	K22020 mucin-19 | (RefSeq) uncharacterized protein LOC110926720 (A)	KAH9657866.1 hypothetical protein KPL70_023254 [Citrus sinensis]	Protein TAR1 OS=Kluyveromyces lactis (strain ATCC 8585 / CBS 2359 / DSM 70799 / NBRC 1267 / NRRL Y-1140 / WM37) OX=284590 GN=TAR1-A PE=4 SV=2	Protein TAR1	TAR1-A
Pde00g00467	NA	NA	K19719 collagen, type II, alpha | (RefSeq) fibril-forming collagen alpha chain-like (A)	TKS01558.1 senescence-associated protein [Populus alba]	Putative uncharacterized protein ART2 OS=Saccharomyces cerevisiae (strain ATCC 204508 / S288c) OX=559292 GN=ART2 PE=5 SV=1	Putative uncharacterized protein ART2	ART2
Pde00g00468	NA	NA	NA	THF98384.1 hypothetical protein TEA_018457 [Camellia sinensis var. sinensis]	NA	NA	NA
Pde00g00469	NA	biological_process:regulation of cellular respiration "Any process that modulates the frequency, rate or extent of cellular respiration, the enzymatic release of energy from organic compounds." [GOC:jl](GO:0043457)	K22020 mucin-19 | (RefSeq) uncharacterized protein LOC110926720 (A)	KAF2282260.1 hypothetical protein GH714_043953 [Hevea brasiliensis]	Protein TAR1 OS=Kluyveromyces lactis (strain ATCC 8585 / CBS 2359 / DSM 70799 / NBRC 1267 / NRRL Y-1140 / WM37) OX=284590 GN=TAR1-A PE=4 SV=2	Protein TAR1	TAR1-A
Pde00g00470	NA	biological_process:regulation of cellular respiration "Any process that modulates the frequency, rate or extent of cellular respiration, the enzymatic release of energy from organic compounds." [GOC:jl](GO:0043457)	K22020 mucin-19 | (RefSeq) uncharacterized protein LOC110926720 (A)	KAH9657866.1 hypothetical protein KPL70_023254 [Citrus sinensis]	Protein TAR1 OS=Kluyveromyces lactis (strain ATCC 8585 / CBS 2359 / DSM 70799 / NBRC 1267 / NRRL Y-1140 / WM37) OX=284590 GN=TAR1-A PE=4 SV=2	Protein TAR1	TAR1-A
Pde00g00471	NA	biological_process:regulation of cellular respiration "Any process that modulates the frequency, rate or extent of cellular respiration, the enzymatic release of energy from organic compounds." [GOC:jl](GO:0043457)	K22020 mucin-19 | (RefSeq) uncharacterized protein LOC110926720 (A)	KAG6411843.1 hypothetical protein SASPL_129927 [Salvia splendens]	Protein TAR1 OS=Kluyveromyces lactis (strain ATCC 8585 / CBS 2359 / DSM 70799 / NBRC 1267 / NRRL Y-1140 / WM37) OX=284590 GN=TAR1-A PE=4 SV=2	Protein TAR1	TAR1-A
Pde00g00472	NA	NA	K22020 mucin-19 | (RefSeq) uncharacterized protein LOC110926720 (A)	POE44840.1 hypothetical protein CFP56_76974 [Quercus suber]	NA	NA	NA
Pde00g00473	NA	NA	K22020 mucin-19 | (RefSeq) uncharacterized protein LOC110926720 (A)	KAH1030251.1 hypothetical protein J1N35_046105 [Gossypium stocksii]	NA	NA	NA
Pde00g00474	NA	NA	K19719 collagen, type II, alpha | (RefSeq) fibril-forming collagen alpha chain-like (A)	TKS01558.1 senescence-associated protein [Populus alba]	Putative uncharacterized protein ART2 OS=Saccharomyces cerevisiae (strain ATCC 204508 / S288c) OX=559292 GN=ART2 PE=5 SV=1	Putative uncharacterized protein ART2	ART2
Pde00g00475	NA	biological_process:regulation of cellular respiration "Any process that modulates the frequency, rate or extent of cellular respiration, the enzymatic release of energy from organic compounds." [GOC:jl](GO:0043457)	K22020 mucin-19 | (RefSeq) uncharacterized protein LOC110926720 (A)	KAH1030170.1 hypothetical protein J1N35_046201 [Gossypium stocksii]	Protein TAR1 OS=Kluyveromyces lactis (strain ATCC 8585 / CBS 2359 / DSM 70799 / NBRC 1267 / NRRL Y-1140 / WM37) OX=284590 GN=TAR1-A PE=4 SV=2	Protein TAR1	TAR1-A
Pde00g00476	NA	NA	K22020 mucin-19 | (RefSeq) uncharacterized protein LOC110926720 (A)	KAH1030251.1 hypothetical protein J1N35_046105 [Gossypium stocksii]	NA	NA	NA
Pde00g00477	NA	biological_process:regulation of cellular respiration "Any process that modulates the frequency, rate or extent of cellular respiration, the enzymatic release of energy from organic compounds." [GOC:jl](GO:0043457)	K22020 mucin-19 | (RefSeq) uncharacterized protein LOC110926720 (A)	KAH9657866.1 hypothetical protein KPL70_023254 [Citrus sinensis]	Protein TAR1 OS=Kluyveromyces lactis (strain ATCC 8585 / CBS 2359 / DSM 70799 / NBRC 1267 / NRRL Y-1140 / WM37) OX=284590 GN=TAR1-A PE=4 SV=2	Protein TAR1	TAR1-A
Pde00g00478	NA	NA	K22020 mucin-19 | (RefSeq) uncharacterized protein LOC110926720 (A)	KAH1030251.1 hypothetical protein J1N35_046105 [Gossypium stocksii]	NA	NA	NA
Pde00g00479	NA	NA	K22020 mucin-19 | (RefSeq) uncharacterized protein LOC110926720 (A)	KAH1030251.1 hypothetical protein J1N35_046105 [Gossypium stocksii]	NA	NA	NA
Pde00g00480	NA	biological_process:regulation of cellular respiration "Any process that modulates the frequency, rate or extent of cellular respiration, the enzymatic release of energy from organic compounds." [GOC:jl](GO:0043457)	K22020 mucin-19 | (RefSeq) uncharacterized protein LOC110926720 (A)	KAH1030252.1 hypothetical protein J1N35_046106 [Gossypium stocksii]	Protein TAR1 OS=Kluyveromyces lactis (strain ATCC 8585 / CBS 2359 / DSM 70799 / NBRC 1267 / NRRL Y-1140 / WM37) OX=284590 GN=TAR1-A PE=4 SV=2	Protein TAR1	TAR1-A
Pde00g00481	NA	NA	K22020 mucin-19 | (RefSeq) uncharacterized protein LOC110926720 (A)	KAH1030251.1 hypothetical protein J1N35_046105 [Gossypium stocksii]	NA	NA	NA
Pde00g00482	NA	NA	K22020 mucin-19 | (RefSeq) uncharacterized protein LOC110926720 (A)	KAH1030251.1 hypothetical protein J1N35_046105 [Gossypium stocksii]	NA	NA	NA
Pde00g00483	NA	NA	K22020 mucin-19 | (RefSeq) uncharacterized protein LOC110926720 (A)	KAH1030251.1 hypothetical protein J1N35_046105 [Gossypium stocksii]	NA	NA	NA
Pde00g00484	NA	NA	NA	PNT36536.1 hypothetical protein POPTR_005G133400 [Populus trichocarpa]	NA	NA	NA
Pde00g00485	NA	NA	K22020 mucin-19 | (RefSeq) uncharacterized protein LOC110926720 (A)	KAH1030251.1 hypothetical protein J1N35_046105 [Gossypium stocksii]	NA	NA	NA
Pde00g00486	NA	NA	K22020 mucin-19 | (RefSeq) uncharacterized protein LOC110926720 (A)	KAH1030251.1 hypothetical protein J1N35_046105 [Gossypium stocksii]	NA	NA	NA
Pde00g00487	NA	NA	NA	TKS01558.1 senescence-associated protein [Populus alba]	NA	NA	NA
Pde00g00488	NA	NA	K19719 collagen, type II, alpha | (RefSeq) fibril-forming collagen alpha chain-like (A)	KAG8611835.1 hypothetical protein MANES_S033616v8 [Manihot esculenta]	Putative uncharacterized protein ART2 OS=Saccharomyces cerevisiae (strain ATCC 204508 / S288c) OX=559292 GN=ART2 PE=5 SV=1	Putative uncharacterized protein ART2	ART2
Pde00g00489	NA	NA	K22020 mucin-19 | (RefSeq) uncharacterized protein LOC110926720 (A)	KAH1030251.1 hypothetical protein J1N35_046105 [Gossypium stocksii]	NA	NA	NA
Pde00g00490	NA	biological_process:regulation of cellular respiration "Any process that modulates the frequency, rate or extent of cellular respiration, the enzymatic release of energy from organic compounds." [GOC:jl](GO:0043457)	K22020 mucin-19 | (RefSeq) uncharacterized protein LOC110926720 (A)	KAH9657866.1 hypothetical protein KPL70_023254 [Citrus sinensis]	Protein TAR1 OS=Kluyveromyces lactis (strain ATCC 8585 / CBS 2359 / DSM 70799 / NBRC 1267 / NRRL Y-1140 / WM37) OX=284590 GN=TAR1-A PE=4 SV=2	Protein TAR1	TAR1-A
Pde00g00491	NA	NA	NA	KAF3951938.1 hypothetical protein CMV_022457 [Castanea mollissima]	NA	NA	NA
Pde00g00492	NA	biological_process:regulation of cellular respiration "Any process that modulates the frequency, rate or extent of cellular respiration, the enzymatic release of energy from organic compounds." [GOC:jl](GO:0043457)	K22020 mucin-19 | (RefSeq) uncharacterized protein LOC110926720 (A)	KAA8544617.1 hypothetical protein F0562_022629, partial [Nyssa sinensis]	Protein TAR1 OS=Kluyveromyces lactis (strain ATCC 8585 / CBS 2359 / DSM 70799 / NBRC 1267 / NRRL Y-1140 / WM37) OX=284590 GN=TAR1-A PE=4 SV=2	Protein TAR1	TAR1-A
Pde00g00493	NA	NA	K22020 mucin-19 | (RefSeq) uncharacterized protein LOC110926720 (A)	KAH1030251.1 hypothetical protein J1N35_046105 [Gossypium stocksii]	NA	NA	NA
Pde00g00494	NA	NA	K22020 mucin-19 | (RefSeq) uncharacterized protein LOC110926720 (A)	KAH1030251.1 hypothetical protein J1N35_046105 [Gossypium stocksii]	NA	NA	NA
Pde00g00495	NA	NA	K22020 mucin-19 | (RefSeq) uncharacterized protein LOC110926720 (A)	KAH1030251.1 hypothetical protein J1N35_046105 [Gossypium stocksii]	NA	NA	NA
Pde00g00496	NA	NA	K22020 mucin-19 | (RefSeq) uncharacterized protein LOC110926720 (A)	KAH1030251.1 hypothetical protein J1N35_046105 [Gossypium stocksii]	NA	NA	NA
Pde00g00497	NA	NA	K22020 mucin-19 | (RefSeq) uncharacterized protein LOC110926720 (A)	KAH1030251.1 hypothetical protein J1N35_046105 [Gossypium stocksii]	NA	NA	NA
Pde00g00498	NA	NA	K22020 mucin-19 | (RefSeq) uncharacterized protein LOC110926720 (A)	KAH1030251.1 hypothetical protein J1N35_046105 [Gossypium stocksii]	NA	NA	NA
Pde00g00499	NA	NA	K22020 mucin-19 | (RefSeq) uncharacterized protein LOC110926720 (A)	KAH1030251.1 hypothetical protein J1N35_046105 [Gossypium stocksii]	NA	NA	NA
Pde00g00500	NA	NA	K22020 mucin-19 | (RefSeq) uncharacterized protein LOC110926720 (A)	KAH1030251.1 hypothetical protein J1N35_046105 [Gossypium stocksii]	NA	NA	NA
Pde00g00501	NA	NA	K22020 mucin-19 | (RefSeq) uncharacterized protein LOC110926720 (A)	KAH1030251.1 hypothetical protein J1N35_046105 [Gossypium stocksii]	NA	NA	NA
Pde00g00502	NA	NA	NA	RQO93939.1 hypothetical protein POPTR_T141050 [Populus trichocarpa]	NA	NA	NA
Pde00g00503	NA	NA	K22020 mucin-19 | (RefSeq) uncharacterized protein LOC110926720 (A)	KAH1030251.1 hypothetical protein J1N35_046105 [Gossypium stocksii]	NA	NA	NA
Pde00g00504	NA	NA	K22020 mucin-19 | (RefSeq) uncharacterized protein LOC110926720 (A)	KAG8611658.1 hypothetical protein MANES_S001635v8 [Manihot esculenta]	NA	NA	NA
Pde00g00505	NA	NA	K19719 collagen, type II, alpha | (RefSeq) fibril-forming collagen alpha chain-like (A)	TKS01558.1 senescence-associated protein [Populus alba]	Putative uncharacterized protein ART2 OS=Saccharomyces cerevisiae (strain ATCC 204508 / S288c) OX=559292 GN=ART2 PE=5 SV=1	Putative uncharacterized protein ART2	ART2
Pde00g00506	NA	NA	K22020 mucin-19 | (RefSeq) uncharacterized protein LOC110926720 (A)	KAH1030251.1 hypothetical protein J1N35_046105 [Gossypium stocksii]	NA	NA	NA
Pde00g00507	NA	NA	K22020 mucin-19 | (RefSeq) uncharacterized protein LOC110926720 (A)	KAG8611780.1 hypothetical protein MANES_S028116v8 [Manihot esculenta]	NA	NA	NA
Pde00g00508	NA	NA	K19719 collagen, type II, alpha | (RefSeq) fibril-forming collagen alpha chain-like (A)	KAF2282259.1 hypothetical protein GH714_043952 [Hevea brasiliensis]	Putative uncharacterized protein ART2 OS=Saccharomyces cerevisiae (strain ATCC 204508 / S288c) OX=559292 GN=ART2 PE=5 SV=1	Putative uncharacterized protein ART2	ART2
Pde00g00509	NA	NA	K19719 collagen, type II, alpha | (RefSeq) fibril-forming collagen alpha chain-like (A)	KAF2282259.1 hypothetical protein GH714_043952 [Hevea brasiliensis]	Putative uncharacterized protein ART2 OS=Saccharomyces cerevisiae (strain ATCC 204508 / S288c) OX=559292 GN=ART2 PE=5 SV=1	Putative uncharacterized protein ART2	ART2
Pde00g00510	NA	biological_process:regulation of cellular respiration "Any process that modulates the frequency, rate or extent of cellular respiration, the enzymatic release of energy from organic compounds." [GOC:jl](GO:0043457)	K22020 mucin-19 | (RefSeq) uncharacterized protein LOC110926720 (A)	KAH9657866.1 hypothetical protein KPL70_023254 [Citrus sinensis]	Protein TAR1 OS=Kluyveromyces lactis (strain ATCC 8585 / CBS 2359 / DSM 70799 / NBRC 1267 / NRRL Y-1140 / WM37) OX=284590 GN=TAR1-A PE=4 SV=2	Protein TAR1	TAR1-A
Pde00g00511	NA	NA	K22020 mucin-19 | (RefSeq) uncharacterized protein LOC110926720 (A)	POE44840.1 hypothetical protein CFP56_76974 [Quercus suber]	NA	NA	NA
Pde00g00512	NA	NA	K22020 mucin-19 | (RefSeq) uncharacterized protein LOC110926720 (A)	KAH1030251.1 hypothetical protein J1N35_046105 [Gossypium stocksii]	NA	NA	NA
Pde00g00513	NA	NA	K22020 mucin-19 | (RefSeq) uncharacterized protein LOC110926720 (A)	KAH1030251.1 hypothetical protein J1N35_046105 [Gossypium stocksii]	NA	NA	NA
Pde00g00514	NA	NA	K22020 mucin-19 | (RefSeq) uncharacterized protein LOC110926720 (A)	KAH1030251.1 hypothetical protein J1N35_046105 [Gossypium stocksii]	NA	NA	NA
Pde00g00515	NA	NA	K22020 mucin-19 | (RefSeq) uncharacterized protein LOC110926720 (A)	KAH1030251.1 hypothetical protein J1N35_046105 [Gossypium stocksii]	NA	NA	NA
Pde00g00516	NA	NA	K22020 mucin-19 | (RefSeq) uncharacterized protein LOC110926720 (A)	KAH1030251.1 hypothetical protein J1N35_046105 [Gossypium stocksii]	NA	NA	NA
Pde00g00517	PF00004(ATPase family associated with various cellular activities (AAA)):ATPase family associated with various cellular activities (AAA);PF05695(Plant protein of unknown function (DUF825)):Plant protein of unknown function (DUF825)	molecular_function:ATP binding "Interacting selectively and non-covalently with ATP, adenosine 5'-triphosphate, a universally important coenzyme and enzyme regulator." [ISBN:0198506732](GO:0005524),molecular_function:ATPase activity "Catalysis of the reaction: ATP + H2O = ADP + phosphate + 2 H+. May or may not be coupled to another reaction." [EC:3.6.1.3, GOC:jl](GO:0016887)	K02689 photosystem I P700 chlorophyll a apoprotein A1 | (RefSeq) protein Ycf2-like (A)	YP_009674789.1 hypothetical chloroplast RF21 [Olmediella betschleriana]	Protein Ycf2 OS=Populus trichocarpa OX=3694 GN=ycf2-1 PE=3 SV=1	Protein Ycf2	ycf2-1
Pde00g00518	PF00181(Ribosomal Proteins L2, RNA binding domain):Ribosomal Proteins L2, RNA binding domain;PF03947(Ribosomal Proteins L2, C-terminal domain):Ribosomal Proteins L2, C-terminal domain	molecular_function:RNA binding "Interacting selectively and non-covalently with an RNA molecule or a portion thereof." [GOC:jl, GOC:mah](GO:0003723),molecular_function:structural constituent of ribosome "The action of a molecule that contributes to the structural integrity of the ribosome." [GOC:mah](GO:0003735),cellular_component:ribosome "An intracellular organelle, about 200 A in diameter, con…	K02886 large subunit ribosomal protein L2 | (RefSeq) rpl2, JacuC_p085; ribosomal protein L2 (A)	QJS51892.1 ribosomal protein L2 [Sycopsis sinensis]	50S ribosomal protein L2, chloroplastic OS=Populus trichocarpa OX=3694 GN=rpl2-A PE=3 SV=1	50S ribosomal protein L2, chloroplastic	rpl2-A
Pde00g00519	PF00124(Photosynthetic reaction centre protein):Photosynthetic reaction centre protein	molecular_function:electron transfer activity "Any molecular entity that serves as an electron acceptor and electron donor in an electron transport chain. An electron transport chain is a process in which a series of electron carriers operate together to transfer electrons from donors to any of several different terminal electron acceptors to generate a transmembrane electrochemical gradient." [I…	K02703 photosystem II P680 reaction center D1 protein [EC:1.10.3.9] | (RefSeq) psbA, EucgrC_p001; photosystem II protein D1 (A)	AFU95416.1 PsbA, partial [Podocalyx loranthoides]	Photosystem II protein D1 OS=Populus trichocarpa OX=3694 GN=psbA PE=2 SV=1	Photosystem II protein D1	psbA
Pde00g00520	PF00306(ATP synthase alpha/beta chain, C terminal domain):ATP synthase alpha/beta chain, C terminal domain;PF00006(ATP synthase alpha/beta family, nucleotide-binding domain):ATP synthase alpha/beta family, nucleotide-binding domain;PF02874(ATP synthase alpha/beta family, beta-barrel domain):ATP synthase alpha/beta family, beta-barrel domain	molecular_function:ATP binding "Interacting selectively and non-covalently with ATP, adenosine 5'-triphosphate, a universally important coenzyme and enzyme regulator." [ISBN:0198506732](GO:0005524),biological_process:ATP synthesis coupled proton transport "The transport of protons across a membrane to generate an electrochemical gradient [proton-motive force] that powers ATP synthesis." [ISBN:071…	K02111 F-type H+/Na+-transporting ATPase subunit alpha [EC:7.1.2.2 7.2.2.1] | (RefSeq) atpA, Poptr_cp005; ATP synthase CF1 alpha subunit (A)	QUT10330.1 ATP synthase CF1 alpha subunit [Salix breviserrata]	ATP synthase subunit alpha, chloroplastic OS=Populus trichocarpa OX=3694 GN=atpA PE=3 SV=1	ATP synthase subunit alpha, chloroplastic	atpA
Pde00g00521	PF00430(ATP synthase B/B' CF(0)):ATP synthase B/B' CF(0)	molecular_function:proton transmembrane transporter activity "Enables the transfer of a proton from one side of a membrane to the other." [GOC:ai](GO:0015078),biological_process:ATP synthesis coupled proton transport "The transport of protons across a membrane to generate an electrochemical gradient [proton-motive force] that powers ATP synthesis." [ISBN:0716731363](GO:0015986),cellular_component…	K02109 F-type H+-transporting ATPase subunit b | (RefSeq) atpF, RCOM_ORF00015; ATP synthase CF0 B subunit (A)	YP_009327661.1 ATP synthase CF0 subunit I [Idesia polycarpa]	ATP synthase subunit b, chloroplastic OS=Populus trichocarpa OX=3694 GN=atpF PE=3 SV=1	ATP synthase subunit b, chloroplastic	atpF
Pde00g00522	NA	NA	NA	KAH8509360.1 hypothetical protein H0E87_011207 [Populus deltoides]	NA	NA	NA
Pde00g00523	NA	NA	K22020 mucin-19 | (RefSeq) uncharacterized protein LOC110926720 (A)	KAH1030251.1 hypothetical protein J1N35_046105 [Gossypium stocksii]	NA	NA	NA
Pde00g00524	NA	NA	K22020 mucin-19 | (RefSeq) uncharacterized protein LOC110926720 (A)	POE44840.1 hypothetical protein CFP56_76974 [Quercus suber]	NA	NA	NA
Pde00g00525	NA	NA	K22020 mucin-19 | (RefSeq) uncharacterized protein LOC110926720 (A)	KAH1030251.1 hypothetical protein J1N35_046105 [Gossypium stocksii]	NA	NA	NA
Pde00g00526	NA	NA	K19719 collagen, type II, alpha | (RefSeq) fibril-forming collagen alpha chain-like (A)	KAF2282259.1 hypothetical protein GH714_043952 [Hevea brasiliensis]	Putative uncharacterized protein ART2 OS=Saccharomyces cerevisiae (strain ATCC 204508 / S288c) OX=559292 GN=ART2 PE=5 SV=1	Putative uncharacterized protein ART2	ART2
Pde00g00527	NA	biological_process:regulation of cellular respiration "Any process that modulates the frequency, rate or extent of cellular respiration, the enzymatic release of energy from organic compounds." [GOC:jl](GO:0043457)	NA	RXI09905.1 hypothetical protein DVH24_030422 [Malus domestica]	NA	NA	NA
Pde00g00528	NA	biological_process:regulation of cellular respiration "Any process that modulates the frequency, rate or extent of cellular respiration, the enzymatic release of energy from organic compounds." [GOC:jl](GO:0043457)	K22020 mucin-19 | (RefSeq) uncharacterized protein LOC110926720 (A)	KAH9657866.1 hypothetical protein KPL70_023254 [Citrus sinensis]	Protein TAR1 OS=Kluyveromyces lactis (strain ATCC 8585 / CBS 2359 / DSM 70799 / NBRC 1267 / NRRL Y-1140 / WM37) OX=284590 GN=TAR1-A PE=4 SV=2	Protein TAR1	TAR1-A
Pde00g00529	NA	biological_process:regulation of cellular respiration "Any process that modulates the frequency, rate or extent of cellular respiration, the enzymatic release of energy from organic compounds." [GOC:jl](GO:0043457)	K22020 mucin-19 | (RefSeq) uncharacterized protein LOC110926720 (A)	KAF2282260.1 hypothetical protein GH714_043953 [Hevea brasiliensis]	Protein TAR1 OS=Kluyveromyces lactis (strain ATCC 8585 / CBS 2359 / DSM 70799 / NBRC 1267 / NRRL Y-1140 / WM37) OX=284590 GN=TAR1-A PE=4 SV=2	Protein TAR1	TAR1-A
Pde00g00530	NA	NA	K19719 collagen, type II, alpha | (RefSeq) fibril-forming collagen alpha chain-like (A)	KAF2282259.1 hypothetical protein GH714_043952 [Hevea brasiliensis]	Putative uncharacterized protein ART2 OS=Saccharomyces cerevisiae (strain ATCC 204508 / S288c) OX=559292 GN=ART2 PE=5 SV=1	Putative uncharacterized protein ART2	ART2
Pde00g00531	NA	biological_process:regulation of cellular respiration "Any process that modulates the frequency, rate or extent of cellular respiration, the enzymatic release of energy from organic compounds." [GOC:jl](GO:0043457)	K22020 mucin-19 | (RefSeq) uncharacterized protein LOC110926720 (A)	KAH9697527.1 hypothetical protein KPL71_023640 [Citrus sinensis]	Protein TAR1 OS=Kluyveromyces lactis (strain ATCC 8585 / CBS 2359 / DSM 70799 / NBRC 1267 / NRRL Y-1140 / WM37) OX=284590 GN=TAR1-A PE=4 SV=2	Protein TAR1	TAR1-A
Pde00g00532	NA	biological_process:regulation of cellular respiration "Any process that modulates the frequency, rate or extent of cellular respiration, the enzymatic release of energy from organic compounds." [GOC:jl](GO:0043457)	K22020 mucin-19 | (RefSeq) uncharacterized protein LOC110926720 (A)	KAH1030252.1 hypothetical protein J1N35_046106 [Gossypium stocksii]	Protein TAR1 OS=Kluyveromyces lactis (strain ATCC 8585 / CBS 2359 / DSM 70799 / NBRC 1267 / NRRL Y-1140 / WM37) OX=284590 GN=TAR1-A PE=4 SV=2	Protein TAR1	TAR1-A
Pde00g00533	NA	biological_process:regulation of cellular respiration "Any process that modulates the frequency, rate or extent of cellular respiration, the enzymatic release of energy from organic compounds." [GOC:jl](GO:0043457)	K22020 mucin-19 | (RefSeq) uncharacterized protein LOC110926720 (A)	KAH1030252.1 hypothetical protein J1N35_046106 [Gossypium stocksii]	Protein TAR1 OS=Kluyveromyces lactis (strain ATCC 8585 / CBS 2359 / DSM 70799 / NBRC 1267 / NRRL Y-1140 / WM37) OX=284590 GN=TAR1-A PE=4 SV=2	Protein TAR1	TAR1-A
Pde00g00534	NA	biological_process:regulation of cellular respiration "Any process that modulates the frequency, rate or extent of cellular respiration, the enzymatic release of energy from organic compounds." [GOC:jl](GO:0043457)	NA	TKR98956.1 hypothetical protein D5086_0000197850 [Populus alba]	NA	NA	NA
Pde00g00535	NA	NA	K19719 collagen, type II, alpha | (RefSeq) fibril-forming collagen alpha chain-like (A)	KAF2282259.1 hypothetical protein GH714_043952 [Hevea brasiliensis]	Putative uncharacterized protein ART2 OS=Saccharomyces cerevisiae (strain ATCC 204508 / S288c) OX=559292 GN=ART2 PE=5 SV=1	Putative uncharacterized protein ART2	ART2
Pde00g00536	NA	NA	K19719 collagen, type II, alpha | (RefSeq) fibril-forming collagen alpha chain-like (A)	KAF2282259.1 hypothetical protein GH714_043952 [Hevea brasiliensis]	Putative uncharacterized protein ART2 OS=Saccharomyces cerevisiae (strain ATCC 204508 / S288c) OX=559292 GN=ART2 PE=5 SV=1	Putative uncharacterized protein ART2	ART2
Pde00g00537	NA	NA	K19719 collagen, type II, alpha | (RefSeq) fibril-forming collagen alpha chain-like (A)	KAF2282259.1 hypothetical protein GH714_043952 [Hevea brasiliensis]	Putative uncharacterized protein ART2 OS=Saccharomyces cerevisiae (strain ATCC 204508 / S288c) OX=559292 GN=ART2 PE=5 SV=1	Putative uncharacterized protein ART2	ART2
Pde00g00538	NA	biological_process:regulation of cellular respiration "Any process that modulates the frequency, rate or extent of cellular respiration, the enzymatic release of energy from organic compounds." [GOC:jl](GO:0043457)	K22020 mucin-19 | (RefSeq) uncharacterized protein LOC110926720 (A)	TKS01559.1 hypothetical protein D5086_0000171980 [Populus alba]	Protein TAR1 OS=Kluyveromyces lactis (strain ATCC 8585 / CBS 2359 / DSM 70799 / NBRC 1267 / NRRL Y-1140 / WM37) OX=284590 GN=TAR1-A PE=4 SV=2	Protein TAR1	TAR1-A
Pde00g00539	NA	biological_process:regulation of cellular respiration "Any process that modulates the frequency, rate or extent of cellular respiration, the enzymatic release of energy from organic compounds." [GOC:jl](GO:0043457)	K22020 mucin-19 | (RefSeq) uncharacterized protein LOC110926720 (A)	KAH9657866.1 hypothetical protein KPL70_023254 [Citrus sinensis]	Protein TAR1 OS=Kluyveromyces lactis (strain ATCC 8585 / CBS 2359 / DSM 70799 / NBRC 1267 / NRRL Y-1140 / WM37) OX=284590 GN=TAR1-A PE=4 SV=2	Protein TAR1	TAR1-A
Pde00g00540	NA	NA	K19719 collagen, type II, alpha | (RefSeq) fibril-forming collagen alpha chain-like (A)	KAF2282259.1 hypothetical protein GH714_043952 [Hevea brasiliensis]	Putative uncharacterized protein ART2 OS=Saccharomyces cerevisiae (strain ATCC 204508 / S288c) OX=559292 GN=ART2 PE=5 SV=1	Putative uncharacterized protein ART2	ART2
Pde00g00541	NA	NA	K19719 collagen, type II, alpha | (RefSeq) fibril-forming collagen alpha chain-like (A)	KAF2282259.1 hypothetical protein GH714_043952 [Hevea brasiliensis]	Putative uncharacterized protein ART2 OS=Saccharomyces cerevisiae (strain ATCC 204508 / S288c) OX=559292 GN=ART2 PE=5 SV=1	Putative uncharacterized protein ART2	ART2
Pde00g00542	NA	NA	K19719 collagen, type II, alpha | (RefSeq) fibril-forming collagen alpha chain-like (A)	KAF2282259.1 hypothetical protein GH714_043952 [Hevea brasiliensis]	Putative uncharacterized protein ART2 OS=Saccharomyces cerevisiae (strain ATCC 204508 / S288c) OX=559292 GN=ART2 PE=5 SV=1	Putative uncharacterized protein ART2	ART2
Pde00g00543	NA	biological_process:regulation of cellular respiration "Any process that modulates the frequency, rate or extent of cellular respiration, the enzymatic release of energy from organic compounds." [GOC:jl](GO:0043457)	K22020 mucin-19 | (RefSeq) uncharacterized protein LOC110926720 (A)	KAF2282260.1 hypothetical protein GH714_043953 [Hevea brasiliensis]	Protein TAR1 OS=Kluyveromyces lactis (strain ATCC 8585 / CBS 2359 / DSM 70799 / NBRC 1267 / NRRL Y-1140 / WM37) OX=284590 GN=TAR1-A PE=4 SV=2	Protein TAR1	TAR1-A
Pde00g00544	NA	NA	K19719 collagen, type II, alpha | (RefSeq) fibril-forming collagen alpha chain-like (A)	KAF2282259.1 hypothetical protein GH714_043952 [Hevea brasiliensis]	Putative uncharacterized protein ART2 OS=Saccharomyces cerevisiae (strain ATCC 204508 / S288c) OX=559292 GN=ART2 PE=5 SV=1	Putative uncharacterized protein ART2	ART2
Pde00g00545	NA	biological_process:regulation of cellular respiration "Any process that modulates the frequency, rate or extent of cellular respiration, the enzymatic release of energy from organic compounds." [GOC:jl](GO:0043457)	K22020 mucin-19 | (RefSeq) uncharacterized protein LOC110926720 (A)	KAH9657866.1 hypothetical protein KPL70_023254 [Citrus sinensis]	Protein TAR1 OS=Kluyveromyces lactis (strain ATCC 8585 / CBS 2359 / DSM 70799 / NBRC 1267 / NRRL Y-1140 / WM37) OX=284590 GN=TAR1-A PE=4 SV=2	Protein TAR1	TAR1-A
Pde00g00546	NA	NA	K19719 collagen, type II, alpha | (RefSeq) fibril-forming collagen alpha chain-like (A)	KAF2282259.1 hypothetical protein GH714_043952 [Hevea brasiliensis]	Putative uncharacterized protein ART2 OS=Saccharomyces cerevisiae (strain ATCC 204508 / S288c) OX=559292 GN=ART2 PE=5 SV=1	Putative uncharacterized protein ART2	ART2
Pde00g00547	NA	NA	K19719 collagen, type II, alpha | (RefSeq) fibril-forming collagen alpha chain-like (A)	KAF2282259.1 hypothetical protein GH714_043952 [Hevea brasiliensis]	Putative uncharacterized protein ART2 OS=Saccharomyces cerevisiae (strain ATCC 204508 / S288c) OX=559292 GN=ART2 PE=5 SV=1	Putative uncharacterized protein ART2	ART2
Pde00g00548	NA	NA	K19719 collagen, type II, alpha | (RefSeq) fibril-forming collagen alpha chain-like (A)	KAF2282259.1 hypothetical protein GH714_043952 [Hevea brasiliensis]	Putative uncharacterized protein ART2 OS=Saccharomyces cerevisiae (strain ATCC 204508 / S288c) OX=559292 GN=ART2 PE=5 SV=1	Putative uncharacterized protein ART2	ART2
Pde00g00549	NA	NA	K19719 collagen, type II, alpha | (RefSeq) fibril-forming collagen alpha chain-like (A)	KAF2282259.1 hypothetical protein GH714_043952 [Hevea brasiliensis]	Putative uncharacterized protein ART2 OS=Saccharomyces cerevisiae (strain ATCC 204508 / S288c) OX=559292 GN=ART2 PE=5 SV=1	Putative uncharacterized protein ART2	ART2
Pde00g00550	NA	NA	K19719 collagen, type II, alpha | (RefSeq) fibril-forming collagen alpha chain-like (A)	KAF2282259.1 hypothetical protein GH714_043952 [Hevea brasiliensis]	Putative uncharacterized protein ART2 OS=Saccharomyces cerevisiae (strain ATCC 204508 / S288c) OX=559292 GN=ART2 PE=5 SV=1	Putative uncharacterized protein ART2	ART2
Pde00g00551	NA	NA	K19719 collagen, type II, alpha | (RefSeq) fibril-forming collagen alpha chain-like (A)	KAF2282259.1 hypothetical protein GH714_043952 [Hevea brasiliensis]	Putative uncharacterized protein ART2 OS=Saccharomyces cerevisiae (strain ATCC 204508 / S288c) OX=559292 GN=ART2 PE=5 SV=1	Putative uncharacterized protein ART2	ART2
Pde00g00552	NA	NA	NA	KAF9672704.1 hypothetical protein SADUNF_Sadunf11G0071800 [Salix dunnii]	NA	NA	NA
Pde00g00553	NA	NA	K19719 collagen, type II, alpha | (RefSeq) fibril-forming collagen alpha chain-like (A)	KAF2282259.1 hypothetical protein GH714_043952 [Hevea brasiliensis]	Putative uncharacterized protein ART2 OS=Saccharomyces cerevisiae (strain ATCC 204508 / S288c) OX=559292 GN=ART2 PE=5 SV=1	Putative uncharacterized protein ART2	ART2
Pde00g00554	NA	NA	K19719 collagen, type II, alpha | (RefSeq) fibril-forming collagen alpha chain-like (A)	KAF2282259.1 hypothetical protein GH714_043952 [Hevea brasiliensis]	Putative uncharacterized protein ART2 OS=Saccharomyces cerevisiae (strain ATCC 204508 / S288c) OX=559292 GN=ART2 PE=5 SV=1	Putative uncharacterized protein ART2	ART2
Pde00g00555	NA	NA	K19719 collagen, type II, alpha | (RefSeq) fibril-forming collagen alpha chain-like (A)	KAF2282259.1 hypothetical protein GH714_043952 [Hevea brasiliensis]	Putative uncharacterized protein ART2 OS=Saccharomyces cerevisiae (strain ATCC 204508 / S288c) OX=559292 GN=ART2 PE=5 SV=1	Putative uncharacterized protein ART2	ART2
Pde00g00556	NA	NA	K19719 collagen, type II, alpha | (RefSeq) fibril-forming collagen alpha chain-like (A)	KAF2282259.1 hypothetical protein GH714_043952 [Hevea brasiliensis]	Putative uncharacterized protein ART2 OS=Saccharomyces cerevisiae (strain ATCC 204508 / S288c) OX=559292 GN=ART2 PE=5 SV=1	Putative uncharacterized protein ART2	ART2
Pde00g00557	NA	NA	K19719 collagen, type II, alpha | (RefSeq) fibril-forming collagen alpha chain-like (A)	KAF2282259.1 hypothetical protein GH714_043952 [Hevea brasiliensis]	Putative uncharacterized protein ART2 OS=Saccharomyces cerevisiae (strain ATCC 204508 / S288c) OX=559292 GN=ART2 PE=5 SV=1	Putative uncharacterized protein ART2	ART2
Pde00g00558	NA	NA	K19719 collagen, type II, alpha | (RefSeq) fibril-forming collagen alpha chain-like (A)	KAF2282259.1 hypothetical protein GH714_043952 [Hevea brasiliensis]	Putative uncharacterized protein ART2 OS=Saccharomyces cerevisiae (strain ATCC 204508 / S288c) OX=559292 GN=ART2 PE=5 SV=1	Putative uncharacterized protein ART2	ART2
Pde00g00559	NA	NA	K19719 collagen, type II, alpha | (RefSeq) fibril-forming collagen alpha chain-like (A)	KAF2282259.1 hypothetical protein GH714_043952 [Hevea brasiliensis]	Putative uncharacterized protein ART2 OS=Saccharomyces cerevisiae (strain ATCC 204508 / S288c) OX=559292 GN=ART2 PE=5 SV=1	Putative uncharacterized protein ART2	ART2
Pde00g00560	NA	NA	K19719 collagen, type II, alpha | (RefSeq) fibril-forming collagen alpha chain-like (A)	KAF2282259.1 hypothetical protein GH714_043952 [Hevea brasiliensis]	Putative uncharacterized protein ART2 OS=Saccharomyces cerevisiae (strain ATCC 204508 / S288c) OX=559292 GN=ART2 PE=5 SV=1	Putative uncharacterized protein ART2	ART2
Pde00g00561	NA	biological_process:regulation of cellular respiration "Any process that modulates the frequency, rate or extent of cellular respiration, the enzymatic release of energy from organic compounds." [GOC:jl](GO:0043457)	K22020 mucin-19 | (RefSeq) uncharacterized protein LOC110926720 (A)	KAH9657866.1 hypothetical protein KPL70_023254 [Citrus sinensis]	Protein TAR1 OS=Kluyveromyces lactis (strain ATCC 8585 / CBS 2359 / DSM 70799 / NBRC 1267 / NRRL Y-1140 / WM37) OX=284590 GN=TAR1-A PE=4 SV=2	Protein TAR1	TAR1-A
Pde00g00562	NA	NA	K19719 collagen, type II, alpha | (RefSeq) fibril-forming collagen alpha chain-like (A)	KAF2282259.1 hypothetical protein GH714_043952 [Hevea brasiliensis]	Putative uncharacterized protein ART2 OS=Saccharomyces cerevisiae (strain ATCC 204508 / S288c) OX=559292 GN=ART2 PE=5 SV=1	Putative uncharacterized protein ART2	ART2
Pde00g00563	NA	NA	K19719 collagen, type II, alpha | (RefSeq) fibril-forming collagen alpha chain-like (A)	KAF2282259.1 hypothetical protein GH714_043952 [Hevea brasiliensis]	Putative uncharacterized protein ART2 OS=Saccharomyces cerevisiae (strain ATCC 204508 / S288c) OX=559292 GN=ART2 PE=5 SV=1	Putative uncharacterized protein ART2	ART2
Pde00g00564	NA	NA	K19719 collagen, type II, alpha | (RefSeq) fibril-forming collagen alpha chain-like (A)	KAF2282259.1 hypothetical protein GH714_043952 [Hevea brasiliensis]	Putative uncharacterized protein ART2 OS=Saccharomyces cerevisiae (strain ATCC 204508 / S288c) OX=559292 GN=ART2 PE=5 SV=1	Putative uncharacterized protein ART2	ART2
Pde00g00565	NA	NA	K19719 collagen, type II, alpha | (RefSeq) fibril-forming collagen alpha chain-like (A)	KAF2282259.1 hypothetical protein GH714_043952 [Hevea brasiliensis]	Putative uncharacterized protein ART2 OS=Saccharomyces cerevisiae (strain ATCC 204508 / S288c) OX=559292 GN=ART2 PE=5 SV=1	Putative uncharacterized protein ART2	ART2
Pde00g00566	NA	NA	K19719 collagen, type II, alpha | (RefSeq) fibril-forming collagen alpha chain-like (A)	KAF2282259.1 hypothetical protein GH714_043952 [Hevea brasiliensis]	Putative uncharacterized protein ART2 OS=Saccharomyces cerevisiae (strain ATCC 204508 / S288c) OX=559292 GN=ART2 PE=5 SV=1	Putative uncharacterized protein ART2	ART2
Pde00g00567	NA	NA	K19719 collagen, type II, alpha | (RefSeq) fibril-forming collagen alpha chain-like (A)	KAF2282259.1 hypothetical protein GH714_043952 [Hevea brasiliensis]	Putative uncharacterized protein ART2 OS=Saccharomyces cerevisiae (strain ATCC 204508 / S288c) OX=559292 GN=ART2 PE=5 SV=1	Putative uncharacterized protein ART2	ART2
Pde00g00568	NA	NA	K19719 collagen, type II, alpha | (RefSeq) fibril-forming collagen alpha chain-like (A)	KAF2282259.1 hypothetical protein GH714_043952 [Hevea brasiliensis]	Putative uncharacterized protein ART2 OS=Saccharomyces cerevisiae (strain ATCC 204508 / S288c) OX=559292 GN=ART2 PE=5 SV=1	Putative uncharacterized protein ART2	ART2
Pde00g00569	NA	biological_process:regulation of cellular respiration "Any process that modulates the frequency, rate or extent of cellular respiration, the enzymatic release of energy from organic compounds." [GOC:jl](GO:0043457)	K22020 mucin-19 | (RefSeq) uncharacterized protein LOC110926720 (A)	KAH9657866.1 hypothetical protein KPL70_023254 [Citrus sinensis]	Protein TAR1 OS=Kluyveromyces lactis (strain ATCC 8585 / CBS 2359 / DSM 70799 / NBRC 1267 / NRRL Y-1140 / WM37) OX=284590 GN=TAR1-A PE=4 SV=2	Protein TAR1	TAR1-A
Pde00g00570	NA	NA	K19719 collagen, type II, alpha | (RefSeq) fibril-forming collagen alpha chain-like (A)	KAF2282259.1 hypothetical protein GH714_043952 [Hevea brasiliensis]	Putative uncharacterized protein ART2 OS=Saccharomyces cerevisiae (strain ATCC 204508 / S288c) OX=559292 GN=ART2 PE=5 SV=1	Putative uncharacterized protein ART2	ART2
Pde00g00571	NA	NA	K19719 collagen, type II, alpha | (RefSeq) fibril-forming collagen alpha chain-like (A)	KAF2282259.1 hypothetical protein GH714_043952 [Hevea brasiliensis]	Putative uncharacterized protein ART2 OS=Saccharomyces cerevisiae (strain ATCC 204508 / S288c) OX=559292 GN=ART2 PE=5 SV=1	Putative uncharacterized protein ART2	ART2
Pde00g00572	NA	NA	K19719 collagen, type II, alpha | (RefSeq) fibril-forming collagen alpha chain-like (A)	KAF2282259.1 hypothetical protein GH714_043952 [Hevea brasiliensis]	Putative uncharacterized protein ART2 OS=Saccharomyces cerevisiae (strain ATCC 204508 / S288c) OX=559292 GN=ART2 PE=5 SV=1	Putative uncharacterized protein ART2	ART2
Pde00g00573	NA	NA	K19719 collagen, type II, alpha | (RefSeq) fibril-forming collagen alpha chain-like (A)	KAF2282259.1 hypothetical protein GH714_043952 [Hevea brasiliensis]	Putative uncharacterized protein ART2 OS=Saccharomyces cerevisiae (strain ATCC 204508 / S288c) OX=559292 GN=ART2 PE=5 SV=1	Putative uncharacterized protein ART2	ART2
Pde00g00574	NA	NA	K19719 collagen, type II, alpha | (RefSeq) fibril-forming collagen alpha chain-like (A)	PHT27766.1 Regulator of rDNA transcription protein 15 [Capsicum baccatum]	Putative uncharacterized protein ART2 OS=Saccharomyces cerevisiae (strain ATCC 204508 / S288c) OX=559292 GN=ART2 PE=5 SV=1	Putative uncharacterized protein ART2	ART2
Pde00g00575	NA	NA	K22020 mucin-19 | (RefSeq) uncharacterized protein LOC110926720 (A)	KAH1030251.1 hypothetical protein J1N35_046105 [Gossypium stocksii]	NA	NA	NA
Pde00g00576	NA	NA	K22020 mucin-19 | (RefSeq) uncharacterized protein LOC110926720 (A)	KAH1030251.1 hypothetical protein J1N35_046105 [Gossypium stocksii]	NA	NA	NA
Pde00g00577	NA	NA	K19719 collagen, type II, alpha | (RefSeq) fibril-forming collagen alpha chain-like (A)	KAF2282259.1 hypothetical protein GH714_043952 [Hevea brasiliensis]	Putative uncharacterized protein ART2 OS=Saccharomyces cerevisiae (strain ATCC 204508 / S288c) OX=559292 GN=ART2 PE=5 SV=1	Putative uncharacterized protein ART2	ART2
Pde00g00578	NA	NA	K19719 collagen, type II, alpha | (RefSeq) fibril-forming collagen alpha chain-like (A)	KAF2282259.1 hypothetical protein GH714_043952 [Hevea brasiliensis]	Putative uncharacterized protein ART2 OS=Saccharomyces cerevisiae (strain ATCC 204508 / S288c) OX=559292 GN=ART2 PE=5 SV=1	Putative uncharacterized protein ART2	ART2
Pde00g00579	NA	biological_process:regulation of cellular respiration "Any process that modulates the frequency, rate or extent of cellular respiration, the enzymatic release of energy from organic compounds." [GOC:jl](GO:0043457)	K22020 mucin-19 | (RefSeq) uncharacterized protein LOC110926720 (A)	KAF2282260.1 hypothetical protein GH714_043953 [Hevea brasiliensis]	Protein TAR1 OS=Kluyveromyces lactis (strain ATCC 8585 / CBS 2359 / DSM 70799 / NBRC 1267 / NRRL Y-1140 / WM37) OX=284590 GN=TAR1-A PE=4 SV=2	Protein TAR1	TAR1-A
Pde00g00580	NA	NA	K22020 mucin-19 | (RefSeq) uncharacterized protein LOC110926720 (A)	KAH1030251.1 hypothetical protein J1N35_046105 [Gossypium stocksii]	NA	NA	NA
Pde00g00581	NA	NA	K22020 mucin-19 | (RefSeq) uncharacterized protein LOC110926720 (A)	KAH1030251.1 hypothetical protein J1N35_046105 [Gossypium stocksii]	NA	NA	NA
Pde00g00582	NA	NA	K22020 mucin-19 | (RefSeq) uncharacterized protein LOC110926720 (A)	KAH1030251.1 hypothetical protein J1N35_046105 [Gossypium stocksii]	NA	NA	NA
Pde00g00583	NA	NA	K22020 mucin-19 | (RefSeq) uncharacterized protein LOC110926720 (A)	KAH1030251.1 hypothetical protein J1N35_046105 [Gossypium stocksii]	NA	NA	NA
Pde00g00584	NA	biological_process:regulation of cellular respiration "Any process that modulates the frequency, rate or extent of cellular respiration, the enzymatic release of energy from organic compounds." [GOC:jl](GO:0043457)	K22020 mucin-19 | (RefSeq) uncharacterized protein LOC110926720 (A)	KAH9657866.1 hypothetical protein KPL70_023254 [Citrus sinensis]	Protein TAR1 OS=Kluyveromyces lactis (strain ATCC 8585 / CBS 2359 / DSM 70799 / NBRC 1267 / NRRL Y-1140 / WM37) OX=284590 GN=TAR1-A PE=4 SV=2	Protein TAR1	TAR1-A
Pde00g00585	NA	NA	K22020 mucin-19 | (RefSeq) uncharacterized protein LOC110926720 (A)	KAH1030251.1 hypothetical protein J1N35_046105 [Gossypium stocksii]	NA	NA	NA
Pde00g00586	NA	NA	K22020 mucin-19 | (RefSeq) uncharacterized protein LOC110926720 (A)	KAH1030251.1 hypothetical protein J1N35_046105 [Gossypium stocksii]	NA	NA	NA
Pde00g00587	NA	NA	NA	TKS05954.1 hypothetical protein D5086_0000127820 [Populus alba]	NA	NA	NA
Pde00g00588	NA	NA	K19719 collagen, type II, alpha | (RefSeq) fibril-forming collagen alpha chain-like (A)	KAF2282259.1 hypothetical protein GH714_043952 [Hevea brasiliensis]	Putative uncharacterized protein ART2 OS=Saccharomyces cerevisiae (strain ATCC 204508 / S288c) OX=559292 GN=ART2 PE=5 SV=1	Putative uncharacterized protein ART2	ART2
Pde00g00589	NA	NA	NA	KAF9672704.1 hypothetical protein SADUNF_Sadunf11G0071800 [Salix dunnii]	NA	NA	NA
Pde00g00590	NA	NA	K22020 mucin-19 | (RefSeq) uncharacterized protein LOC110926720 (A)	KAH1030251.1 hypothetical protein J1N35_046105 [Gossypium stocksii]	NA	NA	NA
Pde00g00591	NA	NA	K19719 collagen, type II, alpha | (RefSeq) fibril-forming collagen alpha chain-like (A)	PHT27766.1 Regulator of rDNA transcription protein 15 [Capsicum baccatum]	Putative uncharacterized protein ART2 OS=Saccharomyces cerevisiae (strain ATCC 204508 / S288c) OX=559292 GN=ART2 PE=5 SV=1	Putative uncharacterized protein ART2	ART2
Pde00g00592	NA	NA	K22020 mucin-19 | (RefSeq) uncharacterized protein LOC110926720 (A)	THF97680.1 hypothetical protein TEA_006773 [Camellia sinensis var. sinensis]	NA	NA	NA
Pde00g00593	NA	NA	K22020 mucin-19 | (RefSeq) uncharacterized protein LOC110926720 (A)	KAH1030251.1 hypothetical protein J1N35_046105 [Gossypium stocksii]	NA	NA	NA
Pde00g00594	NA	NA	K22020 mucin-19 | (RefSeq) uncharacterized protein LOC110926720 (A)	KAH1030251.1 hypothetical protein J1N35_046105 [Gossypium stocksii]	NA	NA	NA
Pde00g00595	NA	NA	K19719 collagen, type II, alpha | (RefSeq) fibril-forming collagen alpha chain-like (A)	KAF2282259.1 hypothetical protein GH714_043952 [Hevea brasiliensis]	Putative uncharacterized protein ART2 OS=Saccharomyces cerevisiae (strain ATCC 204508 / S288c) OX=559292 GN=ART2 PE=5 SV=1	Putative uncharacterized protein ART2	ART2
Pde00g00596	NA	NA	K19719 collagen, type II, alpha | (RefSeq) fibril-forming collagen alpha chain-like (A)	KAF2282259.1 hypothetical protein GH714_043952 [Hevea brasiliensis]	Putative uncharacterized protein ART2 OS=Saccharomyces cerevisiae (strain ATCC 204508 / S288c) OX=559292 GN=ART2 PE=5 SV=1	Putative uncharacterized protein ART2	ART2
Pde00g00597	NA	NA	K19719 collagen, type II, alpha | (RefSeq) fibril-forming collagen alpha chain-like (A)	KAF2282259.1 hypothetical protein GH714_043952 [Hevea brasiliensis]	Putative uncharacterized protein ART2 OS=Saccharomyces cerevisiae (strain ATCC 204508 / S288c) OX=559292 GN=ART2 PE=5 SV=1	Putative uncharacterized protein ART2	ART2
Pde00g00598	NA	NA	K19719 collagen, type II, alpha | (RefSeq) fibril-forming collagen alpha chain-like (A)	KAF2282259.1 hypothetical protein GH714_043952 [Hevea brasiliensis]	Putative uncharacterized protein ART2 OS=Saccharomyces cerevisiae (strain ATCC 204508 / S288c) OX=559292 GN=ART2 PE=5 SV=1	Putative uncharacterized protein ART2	ART2
Pde00g00599	NA	NA	K19719 collagen, type II, alpha | (RefSeq) fibril-forming collagen alpha chain-like (A)	KAF2282259.1 hypothetical protein GH714_043952 [Hevea brasiliensis]	Putative uncharacterized protein ART2 OS=Saccharomyces cerevisiae (strain ATCC 204508 / S288c) OX=559292 GN=ART2 PE=5 SV=1	Putative uncharacterized protein ART2	ART2
Pde00g00600	NA	NA	K19719 collagen, type II, alpha | (RefSeq) fibril-forming collagen alpha chain-like (A)	KAF2282259.1 hypothetical protein GH714_043952 [Hevea brasiliensis]	Putative uncharacterized protein ART2 OS=Saccharomyces cerevisiae (strain ATCC 204508 / S288c) OX=559292 GN=ART2 PE=5 SV=1	Putative uncharacterized protein ART2	ART2
Pde00g00601	NA	NA	K19719 collagen, type II, alpha | (RefSeq) fibril-forming collagen alpha chain-like (A)	KAF2282259.1 hypothetical protein GH714_043952 [Hevea brasiliensis]	Putative uncharacterized protein ART2 OS=Saccharomyces cerevisiae (strain ATCC 204508 / S288c) OX=559292 GN=ART2 PE=5 SV=1	Putative uncharacterized protein ART2	ART2
Pde00g00602	NA	NA	K19719 collagen, type II, alpha | (RefSeq) fibril-forming collagen alpha chain-like (A)	KAF2282259.1 hypothetical protein GH714_043952 [Hevea brasiliensis]	Putative uncharacterized protein ART2 OS=Saccharomyces cerevisiae (strain ATCC 204508 / S288c) OX=559292 GN=ART2 PE=5 SV=1	Putative uncharacterized protein ART2	ART2
Pde00g00603	NA	NA	K19719 collagen, type II, alpha | (RefSeq) fibril-forming collagen alpha chain-like (A)	KAF2282259.1 hypothetical protein GH714_043952 [Hevea brasiliensis]	Putative uncharacterized protein ART2 OS=Saccharomyces cerevisiae (strain ATCC 204508 / S288c) OX=559292 GN=ART2 PE=5 SV=1	Putative uncharacterized protein ART2	ART2
Pde00g00604	NA	NA	K19719 collagen, type II, alpha | (RefSeq) fibril-forming collagen alpha chain-like (A)	KAF2282259.1 hypothetical protein GH714_043952 [Hevea brasiliensis]	Putative uncharacterized protein ART2 OS=Saccharomyces cerevisiae (strain ATCC 204508 / S288c) OX=559292 GN=ART2 PE=5 SV=1	Putative uncharacterized protein ART2	ART2
Pde00g00605	NA	NA	NA	POE44842.1 putative uncharacterized protein art2 [Quercus suber]	NA	NA	NA
Pde00g00606	NA	NA	K19719 collagen, type II, alpha | (RefSeq) fibril-forming collagen alpha chain-like (A)	KAF2282259.1 hypothetical protein GH714_043952 [Hevea brasiliensis]	Putative uncharacterized protein ART2 OS=Saccharomyces cerevisiae (strain ATCC 204508 / S288c) OX=559292 GN=ART2 PE=5 SV=1	Putative uncharacterized protein ART2	ART2
Pde00g00607	NA	NA	K19719 collagen, type II, alpha | (RefSeq) fibril-forming collagen alpha chain-like (A)	KAF2282259.1 hypothetical protein GH714_043952 [Hevea brasiliensis]	Putative uncharacterized protein ART2 OS=Saccharomyces cerevisiae (strain ATCC 204508 / S288c) OX=559292 GN=ART2 PE=5 SV=1	Putative uncharacterized protein ART2	ART2
Pde00g00608	NA	NA	K19719 collagen, type II, alpha | (RefSeq) fibril-forming collagen alpha chain-like (A)	KAF2282259.1 hypothetical protein GH714_043952 [Hevea brasiliensis]	Putative uncharacterized protein ART2 OS=Saccharomyces cerevisiae (strain ATCC 204508 / S288c) OX=559292 GN=ART2 PE=5 SV=1	Putative uncharacterized protein ART2	ART2
Pde00g00609	NA	NA	NA	KAH0640832.1 hypothetical protein KY285_037418 [Solanum tuberosum]	NA	NA	NA
Pde00g00610	NA	NA	K19719 collagen, type II, alpha | (RefSeq) fibril-forming collagen alpha chain-like (A)	KAF2282259.1 hypothetical protein GH714_043952 [Hevea brasiliensis]	Putative uncharacterized protein ART2 OS=Saccharomyces cerevisiae (strain ATCC 204508 / S288c) OX=559292 GN=ART2 PE=5 SV=1	Putative uncharacterized protein ART2	ART2
Pde00g00611	NA	NA	NA	PPR83827.1 hypothetical protein GOBAR_AA36888 [Gossypium barbadense]	NA	NA	NA
Pde00g00612	NA	NA	K19719 collagen, type II, alpha | (RefSeq) fibril-forming collagen alpha chain-like (A)	TKS01558.1 senescence-associated protein [Populus alba]	Putative uncharacterized protein ART2 OS=Saccharomyces cerevisiae (strain ATCC 204508 / S288c) OX=559292 GN=ART2 PE=5 SV=1	Putative uncharacterized protein ART2	ART2
Pde00g00613	NA	NA	K19719 collagen, type II, alpha | (RefSeq) fibril-forming collagen alpha chain-like (A)	KAF2282259.1 hypothetical protein GH714_043952 [Hevea brasiliensis]	Putative uncharacterized protein ART2 OS=Saccharomyces cerevisiae (strain ATCC 204508 / S288c) OX=559292 GN=ART2 PE=5 SV=1	Putative uncharacterized protein ART2	ART2
Pde00g00614	NA	NA	NA	PPR83827.1 hypothetical protein GOBAR_AA36888 [Gossypium barbadense]	NA	NA	NA
Pde00g00615	NA	NA	K19719 collagen, type II, alpha | (RefSeq) fibril-forming collagen alpha chain-like (A)	KAF2282259.1 hypothetical protein GH714_043952 [Hevea brasiliensis]	Putative uncharacterized protein ART2 OS=Saccharomyces cerevisiae (strain ATCC 204508 / S288c) OX=559292 GN=ART2 PE=5 SV=1	Putative uncharacterized protein ART2	ART2
Pde00g00616	NA	NA	K19719 collagen, type II, alpha | (RefSeq) fibril-forming collagen alpha chain-like (A)	KAF2282259.1 hypothetical protein GH714_043952 [Hevea brasiliensis]	Putative uncharacterized protein ART2 OS=Saccharomyces cerevisiae (strain ATCC 204508 / S288c) OX=559292 GN=ART2 PE=5 SV=1	Putative uncharacterized protein ART2	ART2
Pde00g00617	NA	NA	K19719 collagen, type II, alpha | (RefSeq) fibril-forming collagen alpha chain-like (A)	KAF2282259.1 hypothetical protein GH714_043952 [Hevea brasiliensis]	Putative uncharacterized protein ART2 OS=Saccharomyces cerevisiae (strain ATCC 204508 / S288c) OX=559292 GN=ART2 PE=5 SV=1	Putative uncharacterized protein ART2	ART2
Pde00g00618	NA	NA	K19719 collagen, type II, alpha | (RefSeq) fibril-forming collagen alpha chain-like (A)	KAF2282259.1 hypothetical protein GH714_043952 [Hevea brasiliensis]	Putative uncharacterized protein ART2 OS=Saccharomyces cerevisiae (strain ATCC 204508 / S288c) OX=559292 GN=ART2 PE=5 SV=1	Putative uncharacterized protein ART2	ART2
Pde00g00619	NA	NA	K19719 collagen, type II, alpha | (RefSeq) fibril-forming collagen alpha chain-like (A)	KAF2282259.1 hypothetical protein GH714_043952 [Hevea brasiliensis]	Putative uncharacterized protein ART2 OS=Saccharomyces cerevisiae (strain ATCC 204508 / S288c) OX=559292 GN=ART2 PE=5 SV=1	Putative uncharacterized protein ART2	ART2
Pde00g00620	NA	biological_process:regulation of cellular respiration "Any process that modulates the frequency, rate or extent of cellular respiration, the enzymatic release of energy from organic compounds." [GOC:jl](GO:0043457)	K22020 mucin-19 | (RefSeq) uncharacterized protein LOC110926720 (A)	KAH9657866.1 hypothetical protein KPL70_023254 [Citrus sinensis]	Protein TAR1 OS=Kluyveromyces lactis (strain ATCC 8585 / CBS 2359 / DSM 70799 / NBRC 1267 / NRRL Y-1140 / WM37) OX=284590 GN=TAR1-A PE=4 SV=2	Protein TAR1	TAR1-A
Pde00g00621	NA	NA	K19719 collagen, type II, alpha | (RefSeq) fibril-forming collagen alpha chain-like (A)	KAF2282259.1 hypothetical protein GH714_043952 [Hevea brasiliensis]	Putative uncharacterized protein ART2 OS=Saccharomyces cerevisiae (strain ATCC 204508 / S288c) OX=559292 GN=ART2 PE=5 SV=1	Putative uncharacterized protein ART2	ART2
Pde00g00622	NA	NA	K19719 collagen, type II, alpha | (RefSeq) fibril-forming collagen alpha chain-like (A)	KAF2282259.1 hypothetical protein GH714_043952 [Hevea brasiliensis]	Putative uncharacterized protein ART2 OS=Saccharomyces cerevisiae (strain ATCC 204508 / S288c) OX=559292 GN=ART2 PE=5 SV=1	Putative uncharacterized protein ART2	ART2
Pde00g00623	NA	NA	K19719 collagen, type II, alpha | (RefSeq) fibril-forming collagen alpha chain-like (A)	KAF2282259.1 hypothetical protein GH714_043952 [Hevea brasiliensis]	Putative uncharacterized protein ART2 OS=Saccharomyces cerevisiae (strain ATCC 204508 / S288c) OX=559292 GN=ART2 PE=5 SV=1	Putative uncharacterized protein ART2	ART2
Pde00g00624	NA	NA	K19719 collagen, type II, alpha | (RefSeq) fibril-forming collagen alpha chain-like (A)	KAF2282259.1 hypothetical protein GH714_043952 [Hevea brasiliensis]	Putative uncharacterized protein ART2 OS=Saccharomyces cerevisiae (strain ATCC 204508 / S288c) OX=559292 GN=ART2 PE=5 SV=1	Putative uncharacterized protein ART2	ART2
Pde00g00625	NA	NA	K19719 collagen, type II, alpha | (RefSeq) fibril-forming collagen alpha chain-like (A)	KAF2282259.1 hypothetical protein GH714_043952 [Hevea brasiliensis]	Putative uncharacterized protein ART2 OS=Saccharomyces cerevisiae (strain ATCC 204508 / S288c) OX=559292 GN=ART2 PE=5 SV=1	Putative uncharacterized protein ART2	ART2
Pde00g00626	NA	biological_process:regulation of cellular respiration "Any process that modulates the frequency, rate or extent of cellular respiration, the enzymatic release of energy from organic compounds." [GOC:jl](GO:0043457)	K22020 mucin-19 | (RefSeq) uncharacterized protein LOC110926720 (A)	PHT27031.1 Protein TAR1 [Capsicum baccatum]	Protein TAR1 OS=Kluyveromyces lactis (strain ATCC 8585 / CBS 2359 / DSM 70799 / NBRC 1267 / NRRL Y-1140 / WM37) OX=284590 GN=TAR1-A PE=4 SV=2	Protein TAR1	TAR1-A
Pde00g00627	NA	NA	K19719 collagen, type II, alpha | (RefSeq) fibril-forming collagen alpha chain-like (A)	KAF2282259.1 hypothetical protein GH714_043952 [Hevea brasiliensis]	Putative uncharacterized protein ART2 OS=Saccharomyces cerevisiae (strain ATCC 204508 / S288c) OX=559292 GN=ART2 PE=5 SV=1	Putative uncharacterized protein ART2	ART2
Pde00g00628	NA	NA	K19719 collagen, type II, alpha | (RefSeq) fibril-forming collagen alpha chain-like (A)	KAF2282259.1 hypothetical protein GH714_043952 [Hevea brasiliensis]	Putative uncharacterized protein ART2 OS=Saccharomyces cerevisiae (strain ATCC 204508 / S288c) OX=559292 GN=ART2 PE=5 SV=1	Putative uncharacterized protein ART2	ART2
Pde00g00629	NA	NA	NA	RQO93939.1 hypothetical protein POPTR_T141050 [Populus trichocarpa]	NA	NA	NA
Pde00g00630	NA	NA	K19719 collagen, type II, alpha | (RefSeq) fibril-forming collagen alpha chain-like (A)	KAF2282259.1 hypothetical protein GH714_043952 [Hevea brasiliensis]	Putative uncharacterized protein ART2 OS=Saccharomyces cerevisiae (strain ATCC 204508 / S288c) OX=559292 GN=ART2 PE=5 SV=1	Putative uncharacterized protein ART2	ART2
Pde00g00631	NA	NA	K22020 mucin-19 | (RefSeq) uncharacterized protein LOC110926720 (A)	KAH1030251.1 hypothetical protein J1N35_046105 [Gossypium stocksii]	NA	NA	NA
Pde00g00632	NA	NA	K22020 mucin-19 | (RefSeq) uncharacterized protein LOC110926720 (A)	KAH1030251.1 hypothetical protein J1N35_046105 [Gossypium stocksii]	NA	NA	NA
Pde00g00633	NA	NA	K22020 mucin-19 | (RefSeq) uncharacterized protein LOC110926720 (A)	KAH1030251.1 hypothetical protein J1N35_046105 [Gossypium stocksii]	NA	NA	NA
Pde00g00634	NA	NA	K22020 mucin-19 | (RefSeq) uncharacterized protein LOC110926720 (A)	KAH1030251.1 hypothetical protein J1N35_046105 [Gossypium stocksii]	NA	NA	NA
Pde00g00635	NA	biological_process:regulation of cellular respiration "Any process that modulates the frequency, rate or extent of cellular respiration, the enzymatic release of energy from organic compounds." [GOC:jl](GO:0043457)	K22020 mucin-19 | (RefSeq) uncharacterized protein LOC110926720 (A)	KAH9657866.1 hypothetical protein KPL70_023254 [Citrus sinensis]	Protein TAR1 OS=Kluyveromyces lactis (strain ATCC 8585 / CBS 2359 / DSM 70799 / NBRC 1267 / NRRL Y-1140 / WM37) OX=284590 GN=TAR1-A PE=4 SV=2	Protein TAR1	TAR1-A
Pde00g00636	NA	NA	K19719 collagen, type II, alpha | (RefSeq) fibril-forming collagen alpha chain-like (A)	KAF2282259.1 hypothetical protein GH714_043952 [Hevea brasiliensis]	Putative uncharacterized protein ART2 OS=Saccharomyces cerevisiae (strain ATCC 204508 / S288c) OX=559292 GN=ART2 PE=5 SV=1	Putative uncharacterized protein ART2	ART2
Pde00g00637	NA	NA	K19719 collagen, type II, alpha | (RefSeq) fibril-forming collagen alpha chain-like (A)	TKS01558.1 senescence-associated protein [Populus alba]	Putative uncharacterized protein ART2 OS=Saccharomyces cerevisiae (strain ATCC 204508 / S288c) OX=559292 GN=ART2 PE=5 SV=1	Putative uncharacterized protein ART2	ART2
Pde00g00638	NA	NA	NA	POE44842.1 putative uncharacterized protein art2 [Quercus suber]	NA	NA	NA
Pde00g00639	NA	NA	NA	RQO93939.1 hypothetical protein POPTR_T141050 [Populus trichocarpa]	NA	NA	NA
Pde00g00640	NA	NA	NA	RQO93939.1 hypothetical protein POPTR_T141050 [Populus trichocarpa]	NA	NA	NA
Pde00g00641	NA	biological_process:regulation of cellular respiration "Any process that modulates the frequency, rate or extent of cellular respiration, the enzymatic release of energy from organic compounds." [GOC:jl](GO:0043457)	K22020 mucin-19 | (RefSeq) uncharacterized protein LOC110926720 (A)	KAH9657866.1 hypothetical protein KPL70_023254 [Citrus sinensis]	Protein TAR1 OS=Kluyveromyces lactis (strain ATCC 8585 / CBS 2359 / DSM 70799 / NBRC 1267 / NRRL Y-1140 / WM37) OX=284590 GN=TAR1-A PE=4 SV=2	Protein TAR1	TAR1-A
Pde00g00642	NA	NA	K19719 collagen, type II, alpha | (RefSeq) fibril-forming collagen alpha chain-like (A)	KAF2282259.1 hypothetical protein GH714_043952 [Hevea brasiliensis]	Putative uncharacterized protein ART2 OS=Saccharomyces cerevisiae (strain ATCC 204508 / S288c) OX=559292 GN=ART2 PE=5 SV=1	Putative uncharacterized protein ART2	ART2
Pde00g00643	NA	NA	K19719 collagen, type II, alpha | (RefSeq) fibril-forming collagen alpha chain-like (A)	KAF2282259.1 hypothetical protein GH714_043952 [Hevea brasiliensis]	Putative uncharacterized protein ART2 OS=Saccharomyces cerevisiae (strain ATCC 204508 / S288c) OX=559292 GN=ART2 PE=5 SV=1	Putative uncharacterized protein ART2	ART2
Pde00g00644	NA	NA	K19719 collagen, type II, alpha | (RefSeq) fibril-forming collagen alpha chain-like (A)	KAF2282259.1 hypothetical protein GH714_043952 [Hevea brasiliensis]	Putative uncharacterized protein ART2 OS=Saccharomyces cerevisiae (strain ATCC 204508 / S288c) OX=559292 GN=ART2 PE=5 SV=1	Putative uncharacterized protein ART2	ART2
Pde00g00645	NA	NA	K19719 collagen, type II, alpha | (RefSeq) fibril-forming collagen alpha chain-like (A)	KAF2282259.1 hypothetical protein GH714_043952 [Hevea brasiliensis]	Putative uncharacterized protein ART2 OS=Saccharomyces cerevisiae (strain ATCC 204508 / S288c) OX=559292 GN=ART2 PE=5 SV=1	Putative uncharacterized protein ART2	ART2
Pde00g00646	NA	NA	NA	XP_024457573.1 uncharacterized protein LOC112327602 [Populus trichocarpa]	NA	NA	NA
Pde00g00647	NA	NA	K19719 collagen, type II, alpha | (RefSeq) fibril-forming collagen alpha chain-like (A)	KAF2282259.1 hypothetical protein GH714_043952 [Hevea brasiliensis]	Putative uncharacterized protein ART2 OS=Saccharomyces cerevisiae (strain ATCC 204508 / S288c) OX=559292 GN=ART2 PE=5 SV=1	Putative uncharacterized protein ART2	ART2
Pde00g00648	NA	biological_process:regulation of cellular respiration "Any process that modulates the frequency, rate or extent of cellular respiration, the enzymatic release of energy from organic compounds." [GOC:jl](GO:0043457)	K22020 mucin-19 | (RefSeq) uncharacterized protein LOC110926720 (A)	KAH9657866.1 hypothetical protein KPL70_023254 [Citrus sinensis]	Protein TAR1 OS=Kluyveromyces lactis (strain ATCC 8585 / CBS 2359 / DSM 70799 / NBRC 1267 / NRRL Y-1140 / WM37) OX=284590 GN=TAR1-A PE=4 SV=2	Protein TAR1	TAR1-A
Pde00g00649	NA	NA	K19719 collagen, type II, alpha | (RefSeq) fibril-forming collagen alpha chain-like (A)	KAF2282259.1 hypothetical protein GH714_043952 [Hevea brasiliensis]	Putative uncharacterized protein ART2 OS=Saccharomyces cerevisiae (strain ATCC 204508 / S288c) OX=559292 GN=ART2 PE=5 SV=1	Putative uncharacterized protein ART2	ART2
Pde00g00650	NA	NA	NA	PKI49102.1 hypothetical protein CRG98_030505 [Punica granatum]	NA	NA	NA
Pde00g00651	NA	NA	K19719 collagen, type II, alpha | (RefSeq) fibril-forming collagen alpha chain-like (A)	PHT27695.1 Regulator of rDNA transcription protein 15 [Capsicum baccatum]	Putative uncharacterized protein ART2 OS=Saccharomyces cerevisiae (strain ATCC 204508 / S288c) OX=559292 GN=ART2 PE=5 SV=1	Putative uncharacterized protein ART2	ART2
Pde00g00652	NA	NA	K19719 collagen, type II, alpha | (RefSeq) fibril-forming collagen alpha chain-like (A)	KAF2282259.1 hypothetical protein GH714_043952 [Hevea brasiliensis]	Putative uncharacterized protein ART2 OS=Saccharomyces cerevisiae (strain ATCC 204508 / S288c) OX=559292 GN=ART2 PE=5 SV=1	Putative uncharacterized protein ART2	ART2
Pde00g00653	NA	NA	NA	TKS01547.1 hypothetical protein D5086_0000171860, partial [Populus alba]	NA	NA	NA
Pde00g00654	NA	NA	NA	RQO93939.1 hypothetical protein POPTR_T141050 [Populus trichocarpa]	NA	NA	NA
Pde00g00655	NA	NA	K19719 collagen, type II, alpha | (RefSeq) fibril-forming collagen alpha chain-like (A)	KAF2282259.1 hypothetical protein GH714_043952 [Hevea brasiliensis]	Putative uncharacterized protein ART2 OS=Saccharomyces cerevisiae (strain ATCC 204508 / S288c) OX=559292 GN=ART2 PE=5 SV=1	Putative uncharacterized protein ART2	ART2
Pde00g00656	NA	NA	K19719 collagen, type II, alpha | (RefSeq) fibril-forming collagen alpha chain-like (A)	KAF2282259.1 hypothetical protein GH714_043952 [Hevea brasiliensis]	Putative uncharacterized protein ART2 OS=Saccharomyces cerevisiae (strain ATCC 204508 / S288c) OX=559292 GN=ART2 PE=5 SV=1	Putative uncharacterized protein ART2	ART2
Pde00g00657	NA	NA	K19719 collagen, type II, alpha | (RefSeq) fibril-forming collagen alpha chain-like (A)	KAF2282259.1 hypothetical protein GH714_043952 [Hevea brasiliensis]	Putative uncharacterized protein ART2 OS=Saccharomyces cerevisiae (strain ATCC 204508 / S288c) OX=559292 GN=ART2 PE=5 SV=1	Putative uncharacterized protein ART2	ART2
Pde00g00658	NA	NA	NA	TKS01547.1 hypothetical protein D5086_0000171860, partial [Populus alba]	NA	NA	NA
Pde00g00659	NA	NA	NA	RQO93939.1 hypothetical protein POPTR_T141050 [Populus trichocarpa]	NA	NA	NA
Pde00g00660	NA	NA	K19719 collagen, type II, alpha | (RefSeq) fibril-forming collagen alpha chain-like (A)	KAF2282259.1 hypothetical protein GH714_043952 [Hevea brasiliensis]	Putative uncharacterized protein ART2 OS=Saccharomyces cerevisiae (strain ATCC 204508 / S288c) OX=559292 GN=ART2 PE=5 SV=1	Putative uncharacterized protein ART2	ART2
Pde00g00661	NA	NA	K19719 collagen, type II, alpha | (RefSeq) fibril-forming collagen alpha chain-like (A)	KAF2282259.1 hypothetical protein GH714_043952 [Hevea brasiliensis]	Putative uncharacterized protein ART2 OS=Saccharomyces cerevisiae (strain ATCC 204508 / S288c) OX=559292 GN=ART2 PE=5 SV=1	Putative uncharacterized protein ART2	ART2
Pde00g00662	NA	NA	K19719 collagen, type II, alpha | (RefSeq) fibril-forming collagen alpha chain-like (A)	KAF2282259.1 hypothetical protein GH714_043952 [Hevea brasiliensis]	Putative uncharacterized protein ART2 OS=Saccharomyces cerevisiae (strain ATCC 204508 / S288c) OX=559292 GN=ART2 PE=5 SV=1	Putative uncharacterized protein ART2	ART2
Pde00g00663	NA	NA	NA	TKS01547.1 hypothetical protein D5086_0000171860, partial [Populus alba]	NA	NA	NA
Pde00g00664	NA	NA	NA	KAF9672704.1 hypothetical protein SADUNF_Sadunf11G0071800 [Salix dunnii]	NA	NA	NA
Pde00g00665	NA	NA	K19719 collagen, type II, alpha | (RefSeq) fibril-forming collagen alpha chain-like (A)	KAF2282259.1 hypothetical protein GH714_043952 [Hevea brasiliensis]	Putative uncharacterized protein ART2 OS=Saccharomyces cerevisiae (strain ATCC 204508 / S288c) OX=559292 GN=ART2 PE=5 SV=1	Putative uncharacterized protein ART2	ART2
Pde00g00666	NA	NA	K19719 collagen, type II, alpha | (RefSeq) fibril-forming collagen alpha chain-like (A)	KAF2282259.1 hypothetical protein GH714_043952 [Hevea brasiliensis]	Putative uncharacterized protein ART2 OS=Saccharomyces cerevisiae (strain ATCC 204508 / S288c) OX=559292 GN=ART2 PE=5 SV=1	Putative uncharacterized protein ART2	ART2
Pde00g00667	NA	NA	NA	TKS01547.1 hypothetical protein D5086_0000171860, partial [Populus alba]	NA	NA	NA
Pde00g00668	NA	NA	K19719 collagen, type II, alpha | (RefSeq) fibril-forming collagen alpha chain-like (A)	KAF2282259.1 hypothetical protein GH714_043952 [Hevea brasiliensis]	Putative uncharacterized protein ART2 OS=Saccharomyces cerevisiae (strain ATCC 204508 / S288c) OX=559292 GN=ART2 PE=5 SV=1	Putative uncharacterized protein ART2	ART2
Pde00g00669	NA	NA	NA	TKS01547.1 hypothetical protein D5086_0000171860, partial [Populus alba]	NA	NA	NA
Pde00g00670	NA	NA	K19719 collagen, type II, alpha | (RefSeq) fibril-forming collagen alpha chain-like (A)	KAF2282259.1 hypothetical protein GH714_043952 [Hevea brasiliensis]	Putative uncharacterized protein ART2 OS=Saccharomyces cerevisiae (strain ATCC 204508 / S288c) OX=559292 GN=ART2 PE=5 SV=1	Putative uncharacterized protein ART2	ART2
Pde00g00671	NA	NA	NA	TKR78377.1 hypothetical protein D5086_0000282980, partial [Populus alba]	NA	NA	NA
Pde00g00672	NA	NA	K19719 collagen, type II, alpha | (RefSeq) fibril-forming collagen alpha chain-like (A)	TKR79118.1 senescence-associated protein [Populus alba]	Putative uncharacterized protein ART2 OS=Saccharomyces cerevisiae (strain ATCC 204508 / S288c) OX=559292 GN=ART2 PE=5 SV=1	Putative uncharacterized protein ART2	ART2
Pde00g00673	NA	NA	K19719 collagen, type II, alpha | (RefSeq) fibril-forming collagen alpha chain-like (A)	KAF2282259.1 hypothetical protein GH714_043952 [Hevea brasiliensis]	Putative uncharacterized protein ART2 OS=Saccharomyces cerevisiae (strain ATCC 204508 / S288c) OX=559292 GN=ART2 PE=5 SV=1	Putative uncharacterized protein ART2	ART2
Pde00g00674	NA	NA	K19719 collagen, type II, alpha | (RefSeq) fibril-forming collagen alpha chain-like (A)	PHT27766.1 Regulator of rDNA transcription protein 15 [Capsicum baccatum]	Putative uncharacterized protein ART2 OS=Saccharomyces cerevisiae (strain ATCC 204508 / S288c) OX=559292 GN=ART2 PE=5 SV=1	Putative uncharacterized protein ART2	ART2
Pde00g00675	NA	NA	K19719 collagen, type II, alpha | (RefSeq) fibril-forming collagen alpha chain-like (A)	KAF2282259.1 hypothetical protein GH714_043952 [Hevea brasiliensis]	Putative uncharacterized protein ART2 OS=Saccharomyces cerevisiae (strain ATCC 204508 / S288c) OX=559292 GN=ART2 PE=5 SV=1	Putative uncharacterized protein ART2	ART2
Pde00g00676	NA	NA	K19719 collagen, type II, alpha | (RefSeq) fibril-forming collagen alpha chain-like (A)	KAF2282259.1 hypothetical protein GH714_043952 [Hevea brasiliensis]	Putative uncharacterized protein ART2 OS=Saccharomyces cerevisiae (strain ATCC 204508 / S288c) OX=559292 GN=ART2 PE=5 SV=1	Putative uncharacterized protein ART2	ART2
Pde00g00677	NA	NA	K19719 collagen, type II, alpha | (RefSeq) fibril-forming collagen alpha chain-like (A)	KAF2282259.1 hypothetical protein GH714_043952 [Hevea brasiliensis]	Putative uncharacterized protein ART2 OS=Saccharomyces cerevisiae (strain ATCC 204508 / S288c) OX=559292 GN=ART2 PE=5 SV=1	Putative uncharacterized protein ART2	ART2
Pde00g00678	NA	biological_process:regulation of cellular respiration "Any process that modulates the frequency, rate or extent of cellular respiration, the enzymatic release of energy from organic compounds." [GOC:jl](GO:0043457)	NA	PHT25286.1 Protein TAR1 [Capsicum baccatum]	NA	NA	NA
Pde00g00679	NA	NA	NA	KAA0053171.1 putative senescence-associated protein [Cucumis melo var. makuwa]	Putative uncharacterized protein ART2 OS=Saccharomyces cerevisiae (strain ATCC 204508 / S288c) OX=559292 GN=ART2 PE=5 SV=1	Putative uncharacterized protein ART2	ART2
Pde00g00680	PF00318(Ribosomal protein S2):Ribosomal protein S2	molecular_function:structural constituent of ribosome "The action of a molecule that contributes to the structural integrity of the ribosome." [GOC:mah](GO:0003735),cellular_component:ribosome "An intracellular organelle, about 200 A in diameter, consisting of RNA and protein. It is the site of protein biosynthesis resulting from translation of messenger RNA [mRNA]. It consists of two subunits, o…	K02967 small subunit ribosomal protein S2 | (RefSeq) rps2, Poptr_cp009; ribosomal protein S2 (A)	YP_009051551.1 30S ribosomal protein S2 [Salix eriocephala|Salix interior]	30S ribosomal protein S2, chloroplastic OS=Populus trichocarpa OX=3694 GN=rps2 PE=3 SV=1	30S ribosomal protein S2, chloroplastic	rps2
Pde00g00681	PF00119(ATP synthase A chain):ATP synthase A chain	molecular_function:proton transmembrane transporter activity "Enables the transfer of a proton from one side of a membrane to the other." [GOC:ai](GO:0015078),biological_process:ATP synthesis coupled proton transport "The transport of protons across a membrane to generate an electrochemical gradient [proton-motive force] that powers ATP synthesis." [ISBN:0716731363](GO:0015986),cellular_component…	K02108 F-type H+-transporting ATPase subunit a | (RefSeq) atpI, Poptr_cp008; ATP synthase CF0 A subunit (A)	YP_009674649.1 ATP synthase CF0 subunit IV [Bennettiodendron leprosipes|Bennettiodendron brevipes]	ATP synthase subunit a, chloroplastic OS=Populus trichocarpa OX=3694 GN=atpI PE=3 SV=1	ATP synthase subunit a, chloroplastic	atpI
Pde00g00682	PF00137(ATP synthase subunit C):ATP synthase subunit C	molecular_function:proton transmembrane transporter activity "Enables the transfer of a proton from one side of a membrane to the other." [GOC:ai](GO:0015078),biological_process:ATP synthesis coupled proton transport "The transport of protons across a membrane to generate an electrochemical gradient [proton-motive force] that powers ATP synthesis." [ISBN:0716731363](GO:0015986),cellular_component…	K02110 F-type H+-transporting ATPase subunit c | (RefSeq) atpH; ATP synthase CF0 subunit III (A)	YP_009627550.1 ATP synthase CF0 C subunit [Allium rude|Allium chrysocephalum]	ATP synthase subunit c, chloroplastic OS=Vitis vinifera OX=29760 GN=atpH PE=3 SV=1	ATP synthase subunit c, chloroplastic	atpH
Pde00g00683	PF00430(ATP synthase B/B' CF(0)):ATP synthase B/B' CF(0)	molecular_function:proton transmembrane transporter activity "Enables the transfer of a proton from one side of a membrane to the other." [GOC:ai](GO:0015078),biological_process:ATP synthesis coupled proton transport "The transport of protons across a membrane to generate an electrochemical gradient [proton-motive force] that powers ATP synthesis." [ISBN:0716731363](GO:0015986),cellular_component…	K02109 F-type H+-transporting ATPase subunit b | (RefSeq) atpF, RCOM_ORF00015; ATP synthase CF0 B subunit (A)	YP_009327661.1 ATP synthase CF0 subunit I [Idesia polycarpa]	ATP synthase subunit b, chloroplastic OS=Populus trichocarpa OX=3694 GN=atpF PE=3 SV=1	ATP synthase subunit b, chloroplastic	atpF
Pde00g00684	PF00306(ATP synthase alpha/beta chain, C terminal domain):ATP synthase alpha/beta chain, C terminal domain;PF02874(ATP synthase alpha/beta family, beta-barrel domain):ATP synthase alpha/beta family, beta-barrel domain;PF00006(ATP synthase alpha/beta family, nucleotide-binding domain):ATP synthase alpha/beta family, nucleotide-binding domain	molecular_function:ATP binding "Interacting selectively and non-covalently with ATP, adenosine 5'-triphosphate, a universally important coenzyme and enzyme regulator." [ISBN:0198506732](GO:0005524),biological_process:ATP synthesis coupled proton transport "The transport of protons across a membrane to generate an electrochemical gradient [proton-motive force] that powers ATP synthesis." [ISBN:071…	K02111 F-type H+/Na+-transporting ATPase subunit alpha [EC:7.1.2.2 7.2.2.1] | (RefSeq) atpA, Poptr_cp005; ATP synthase CF1 alpha subunit (A)	QUT10330.1 ATP synthase CF1 alpha subunit [Salix breviserrata]	ATP synthase subunit alpha, chloroplastic OS=Populus trichocarpa OX=3694 GN=atpA PE=3 SV=1	ATP synthase subunit alpha, chloroplastic	atpA
Pde00g00685	PF00124(Photosynthetic reaction centre protein):Photosynthetic reaction centre protein	molecular_function:electron transfer activity "Any molecular entity that serves as an electron acceptor and electron donor in an electron transport chain. An electron transport chain is a process in which a series of electron carriers operate together to transfer electrons from donors to any of several different terminal electron acceptors to generate a transmembrane electrochemical gradient." [I…	K02703 photosystem II P680 reaction center D1 protein [EC:1.10.3.9] | (RefSeq) psbA, EucgrC_p001; photosystem II protein D1 (A)	AFU95416.1 PsbA, partial [Podocalyx loranthoides]	Photosystem II protein D1 OS=Populus trichocarpa OX=3694 GN=psbA PE=2 SV=1	Photosystem II protein D1	psbA
Pde00g00686	PF03947(Ribosomal Proteins L2, C-terminal domain):Ribosomal Proteins L2, C-terminal domain;PF00181(Ribosomal Proteins L2, RNA binding domain):Ribosomal Proteins L2, RNA binding domain	molecular_function:RNA binding "Interacting selectively and non-covalently with an RNA molecule or a portion thereof." [GOC:jl, GOC:mah](GO:0003723),molecular_function:structural constituent of ribosome "The action of a molecule that contributes to the structural integrity of the ribosome." [GOC:mah](GO:0003735),cellular_component:ribosome "An intracellular organelle, about 200 A in diameter, con…	K02886 large subunit ribosomal protein L2 | (RefSeq) rpl2, JacuC_p085; ribosomal protein L2 (A)	QJS51892.1 ribosomal protein L2 [Sycopsis sinensis]	50S ribosomal protein L2, chloroplastic OS=Populus trichocarpa OX=3694 GN=rpl2-A PE=3 SV=1	50S ribosomal protein L2, chloroplastic	rpl2-A
Pde00g00687	PF05695(Plant protein of unknown function (DUF825)):Plant protein of unknown function (DUF825)	NA	K02886 large subunit ribosomal protein L2 | (RefSeq) uncharacterized protein LOC111895953 (A)	UFI51526.1 hypothetical chloroplast RF21 [Populus iliensis|Populus nigra]	Protein Ycf2 OS=Populus trichocarpa OX=3694 GN=ycf2-1 PE=3 SV=1	Protein Ycf2	ycf2-1
Pde00g00688	PF05695(Plant protein of unknown function (DUF825)):Plant protein of unknown function (DUF825);PF00004(ATPase family associated with various cellular activities (AAA)):ATPase family associated with various cellular activities (AAA)	molecular_function:ATP binding "Interacting selectively and non-covalently with ATP, adenosine 5'-triphosphate, a universally important coenzyme and enzyme regulator." [ISBN:0198506732](GO:0005524),molecular_function:ATPase activity "Catalysis of the reaction: ATP + H2O = ADP + phosphate + 2 H+. May or may not be coupled to another reaction." [EC:3.6.1.3, GOC:jl](GO:0016887)	K02689 photosystem I P700 chlorophyll a apoprotein A1 | (RefSeq) protein Ycf2-like (A)	YP_009674789.1 hypothetical chloroplast RF21 [Olmediella betschleriana]	Protein Ycf2 OS=Populus trichocarpa OX=3694 GN=ycf2-1 PE=3 SV=1	Protein Ycf2	ycf2-1
Pde00g00689	PF00124(Photosynthetic reaction centre protein):Photosynthetic reaction centre protein	molecular_function:electron transfer activity "Any molecular entity that serves as an electron acceptor and electron donor in an electron transport chain. An electron transport chain is a process in which a series of electron carriers operate together to transfer electrons from donors to any of several different terminal electron acceptors to generate a transmembrane electrochemical gradient." [I…	K02703 photosystem II P680 reaction center D1 protein [EC:1.10.3.9] | (RefSeq) psbA, EucgrC_p001; photosystem II protein D1 (A)	AFU95416.1 PsbA, partial [Podocalyx loranthoides]	Photosystem II protein D1 OS=Populus trichocarpa OX=3694 GN=psbA PE=2 SV=1	Photosystem II protein D1	psbA
Pde00g00690	PF03947(Ribosomal Proteins L2, C-terminal domain):Ribosomal Proteins L2, C-terminal domain;PF00181(Ribosomal Proteins L2, RNA binding domain):Ribosomal Proteins L2, RNA binding domain	molecular_function:RNA binding "Interacting selectively and non-covalently with an RNA molecule or a portion thereof." [GOC:jl, GOC:mah](GO:0003723),molecular_function:structural constituent of ribosome "The action of a molecule that contributes to the structural integrity of the ribosome." [GOC:mah](GO:0003735),cellular_component:ribosome "An intracellular organelle, about 200 A in diameter, con…	K02886 large subunit ribosomal protein L2 | (RefSeq) rpl2, JacuC_p085; ribosomal protein L2 (A)	QJS51892.1 ribosomal protein L2 [Sycopsis sinensis]	50S ribosomal protein L2, chloroplastic OS=Populus trichocarpa OX=3694 GN=rpl2-A PE=3 SV=1	50S ribosomal protein L2, chloroplastic	rpl2-A
Pde00g00691	PF05695(Plant protein of unknown function (DUF825)):Plant protein of unknown function (DUF825);PF00004(ATPase family associated with various cellular activities (AAA)):ATPase family associated with various cellular activities (AAA)	molecular_function:ATP binding "Interacting selectively and non-covalently with ATP, adenosine 5'-triphosphate, a universally important coenzyme and enzyme regulator." [ISBN:0198506732](GO:0005524),molecular_function:ATPase activity "Catalysis of the reaction: ATP + H2O = ADP + phosphate + 2 H+. May or may not be coupled to another reaction." [EC:3.6.1.3, GOC:jl](GO:0016887)	K02689 photosystem I P700 chlorophyll a apoprotein A1 | (RefSeq) protein Ycf2-like (A)	YP_009674789.1 hypothetical chloroplast RF21 [Olmediella betschleriana]	Protein Ycf2 OS=Populus trichocarpa OX=3694 GN=ycf2-1 PE=3 SV=1	Protein Ycf2	ycf2-1
Pde00g00692	NA	NA	NA	KAB8477469.1 hypothetical protein FH972_025335 [Carpinus fangiana]	NA	NA	NA
Pde00g00693	NA	NA	NA	NP_054982.1 hypothetical protein SpolCp149 [Spinacia oleracea]	NA	NA	NA
Pde00g00694	NA	NA	K02948 small subunit ribosomal protein S11 | (RefSeq) uncharacterized protein LOC110099696 (A)	KAF8091076.1 hypothetical protein N665_0454s0017 [Sinapis alba]	NA	NA	NA
Pde00g00695	NA	NA	NA	YP_001109551.1 hypothetical protein Poptr_cp073 [Populus nigra|Populus trichocarpa]	NA	NA	NA
Pde00g00696	PF00164(Ribosomal protein S12/S23):Ribosomal protein S12/S23	molecular_function:structural constituent of ribosome "The action of a molecule that contributes to the structural integrity of the ribosome." [GOC:mah](GO:0003735),cellular_component:ribosome "An intracellular organelle, about 200 A in diameter, consisting of RNA and protein. It is the site of protein biosynthesis resulting from translation of messenger RNA [mRNA]. It consists of two subunits, o…	K02950 small subunit ribosomal protein S12 | (RefSeq) uncharacterized protein LOC111438394 (A)	CAH2047395.1 unnamed protein product [Thlaspi arvense]	30S ribosomal protein S12-B, chloroplastic OS=Populus trichocarpa OX=3694 GN=rps12-B PE=3 SV=1	30S ribosomal protein S12-B, chloroplastic	rps12-B
Pde00g00697	PF00177(Ribosomal protein S7p/S5e):Ribosomal protein S7p/S5e	molecular_function:RNA binding "Interacting selectively and non-covalently with an RNA molecule or a portion thereof." [GOC:jl, GOC:mah](GO:0003723),molecular_function:structural constituent of ribosome "The action of a molecule that contributes to the structural integrity of the ribosome." [GOC:mah](GO:0003735),biological_process:translation "The cellular metabolic process in which a protein is …	K02992 small subunit ribosomal protein S7 | (RefSeq) rps7, Poptr_cp093; ribosomal protein S7 (A)	YP_009685986.1 ribosomal protein S7 [Populus davidiana x Populus alba var. pyramidalis]	30S ribosomal protein S7, chloroplastic OS=Populus trichocarpa OX=3694 GN=rps7-A PE=3 SV=1	30S ribosomal protein S7, chloroplastic	rps7-A
Pde00g00698	PF00361(Proton-conducting membrane transporter):Proton-conducting membrane transporter	NA	K05573 NAD(P)H-quinone oxidoreductase subunit 2 [EC:7.1.1.2] | (RefSeq) NADH-quinone oxidoreductase protein (A)	KAH0712465.1 hypothetical protein KY289_008424 [Solanum tuberosum]	NAD(P)H-quinone oxidoreductase subunit 2 A, chloroplastic OS=Coffea arabica OX=13443 GN=ndhB1 PE=3 SV=1	NAD(P)H-quinone oxidoreductase subunit 2 A, chloroplastic	ndhB1
Pde00g00699	PF00361(Proton-conducting membrane transporter):Proton-conducting membrane transporter	NA	K05573 NAD(P)H-quinone oxidoreductase subunit 2 [EC:7.1.1.2] | (RefSeq) uncharacterized protein LOC109244033 (A)	QGA84910.1 NADH-plastoquinone oxidoreductase subunit 2, partial [Albizia adianthifolia]	NAD(P)H-quinone oxidoreductase subunit 2 B, chloroplastic OS=Populus trichocarpa OX=3694 GN=ndhB2 PE=3 SV=1	NAD(P)H-quinone oxidoreductase subunit 2 B, chloroplastic	ndhB2
Pde00g00700	PF00004(ATPase family associated with various cellular activities (AAA)):ATPase family associated with various cellular activities (AAA);PF05695(Plant protein of unknown function (DUF825)):Plant protein of unknown function (DUF825)	molecular_function:ATP binding "Interacting selectively and non-covalently with ATP, adenosine 5'-triphosphate, a universally important coenzyme and enzyme regulator." [ISBN:0198506732](GO:0005524),molecular_function:ATPase activity "Catalysis of the reaction: ATP + H2O = ADP + phosphate + 2 H+. May or may not be coupled to another reaction." [EC:3.6.1.3, GOC:jl](GO:0016887)	K02689 photosystem I P700 chlorophyll a apoprotein A1 | (RefSeq) protein Ycf2-like (A)	YP_009674789.1 hypothetical chloroplast RF21 [Olmediella betschleriana]	Protein Ycf2 OS=Populus trichocarpa OX=3694 GN=ycf2-1 PE=3 SV=1	Protein Ycf2	ycf2-1
Pde00g00701	PF03947(Ribosomal Proteins L2, C-terminal domain):Ribosomal Proteins L2, C-terminal domain;PF00181(Ribosomal Proteins L2, RNA binding domain):Ribosomal Proteins L2, RNA binding domain	molecular_function:RNA binding "Interacting selectively and non-covalently with an RNA molecule or a portion thereof." [GOC:jl, GOC:mah](GO:0003723),molecular_function:structural constituent of ribosome "The action of a molecule that contributes to the structural integrity of the ribosome." [GOC:mah](GO:0003735),cellular_component:ribosome "An intracellular organelle, about 200 A in diameter, con…	K02886 large subunit ribosomal protein L2 | (RefSeq) rpl2, JacuC_p085; ribosomal protein L2 (A)	QJS51892.1 ribosomal protein L2 [Sycopsis sinensis]	50S ribosomal protein L2, chloroplastic OS=Populus trichocarpa OX=3694 GN=rpl2-A PE=3 SV=1	50S ribosomal protein L2, chloroplastic	rpl2-A
Pde00g00702	PF00124(Photosynthetic reaction centre protein):Photosynthetic reaction centre protein	molecular_function:electron transfer activity "Any molecular entity that serves as an electron acceptor and electron donor in an electron transport chain. An electron transport chain is a process in which a series of electron carriers operate together to transfer electrons from donors to any of several different terminal electron acceptors to generate a transmembrane electrochemical gradient." [I…	K02703 photosystem II P680 reaction center D1 protein [EC:1.10.3.9] | (RefSeq) psbA, EucgrC_p001; photosystem II protein D1 (A)	AFU95416.1 PsbA, partial [Podocalyx loranthoides]	Photosystem II protein D1 OS=Populus trichocarpa OX=3694 GN=psbA PE=2 SV=1	Photosystem II protein D1	psbA
Pde00g00703	PF12843(Putative quorum-sensing-regulated virulence factor):Putative quorum-sensing-regulated virulence factor	NA	NA	KAF9676442.1 hypothetical protein SADUNF_Sadunf08G0002500 [Salix dunnii]	NA	NA	NA
Pde00g00704	PF07885(Ion channel):Ion channel	molecular_function:potassium channel activity "Enables the facilitated diffusion of a potassium ion [by an energy-independent process] involving passage through a transmembrane aqueous pore or channel without evidence for a carrier-mediated mechanism." [GOC:BHF, GOC:mtg_transport, GOC:pr, ISBN:0815340729](GO:0005267),cellular_component:membrane "A lipid bilayer along with all the proteins and pro…	K05389 potassium channel subfamily K, other eukaryote | (RefSeq) two-pore potassium channel 1 (A)	KAF9676441.1 hypothetical protein SADUNF_Sadunf08G0002400 [Salix dunnii]	Two-pore potassium channel 1 OS=Arabidopsis thaliana OX=3702 GN=TPK1 PE=1 SV=2	Two-pore potassium channel 1	TPK1
Pde00g00705	PF07885(Ion channel):Ion channel	molecular_function:potassium channel activity "Enables the facilitated diffusion of a potassium ion [by an energy-independent process] involving passage through a transmembrane aqueous pore or channel without evidence for a carrier-mediated mechanism." [GOC:BHF, GOC:mtg_transport, GOC:pr, ISBN:0815340729](GO:0005267),cellular_component:membrane "A lipid bilayer along with all the proteins and pro…	K05389 potassium channel subfamily K, other eukaryote | (RefSeq) two-pore potassium channel 1 (A)	KAG6793615.1 hypothetical protein POTOM_002830 [Populus tomentosa]	Two-pore potassium channel 1 OS=Arabidopsis thaliana OX=3702 GN=TPK1 PE=1 SV=2	Two-pore potassium channel 1	TPK1
Pde00g00707	PF12937(F-box-like):F-box-like	molecular_function:protein binding "Interacting selectively and non-covalently with any protein or protein complex [a complex of two or more proteins that may include other nonprotein molecules]." [GOC:go_curators](GO:0005515)	NA	TKR66508.1 hypothetical protein D5086_0000311980 [Populus alba]	NA	NA	NA
Pde00g00708	PF07891(Protein of unknown function (DUF1666)):Protein of unknown function (DUF1666)	NA	NA	KAF2309202.1 hypothetical protein GH714_001163 [Hevea brasiliensis]	NA	NA	NA
Pde00g00709	NA	NA	K13459 disease resistance protein RPS2 | (RefSeq) probable disease resistance protein At4g27220 isoform X1 (A)	RQO93168.1 hypothetical protein POPTR_T016200 [Populus trichocarpa]	Calcium-dependent protein kinase 4 OS=Arabidopsis thaliana OX=3702 GN=CPK4 PE=1 SV=1	Calcium-dependent protein kinase 4	CPK4
Pde00g00710	PF00177(Ribosomal protein S7p/S5e):Ribosomal protein S7p/S5e	molecular_function:RNA binding "Interacting selectively and non-covalently with an RNA molecule or a portion thereof." [GOC:jl, GOC:mah](GO:0003723),molecular_function:structural constituent of ribosome "The action of a molecule that contributes to the structural integrity of the ribosome." [GOC:mah](GO:0003735),biological_process:translation "The cellular metabolic process in which a protein is …	K02992 small subunit ribosomal protein S7 | (RefSeq) rps7, Poptr_cp093; ribosomal protein S7 (A)	YP_009685986.1 ribosomal protein S7 [Populus davidiana x Populus alba var. pyramidalis]	30S ribosomal protein S7, chloroplastic OS=Populus trichocarpa OX=3694 GN=rps7-A PE=3 SV=1	30S ribosomal protein S7, chloroplastic	rps7-A
Pde00g00711	PF00361(Proton-conducting membrane transporter):Proton-conducting membrane transporter	NA	K05573 NAD(P)H-quinone oxidoreductase subunit 2 [EC:7.1.1.2] | (RefSeq) NADH-quinone oxidoreductase protein (A)	KAH0712465.1 hypothetical protein KY289_008424 [Solanum tuberosum]	NAD(P)H-quinone oxidoreductase subunit 2 A, chloroplastic OS=Coffea arabica OX=13443 GN=ndhB1 PE=3 SV=1	NAD(P)H-quinone oxidoreductase subunit 2 A, chloroplastic	ndhB1
Pde00g00712	PF00361(Proton-conducting membrane transporter):Proton-conducting membrane transporter	NA	K05573 NAD(P)H-quinone oxidoreductase subunit 2 [EC:7.1.1.2] | (RefSeq) uncharacterized protein LOC109244033 (A)	QGA84910.1 NADH-plastoquinone oxidoreductase subunit 2, partial [Albizia adianthifolia]	NAD(P)H-quinone oxidoreductase subunit 2 B, chloroplastic OS=Populus trichocarpa OX=3694 GN=ndhB2 PE=3 SV=1	NAD(P)H-quinone oxidoreductase subunit 2 B, chloroplastic	ndhB2
Pde00g00713	PF05695(Plant protein of unknown function (DUF825)):Plant protein of unknown function (DUF825);PF00004(ATPase family associated with various cellular activities (AAA)):ATPase family associated with various cellular activities (AAA)	molecular_function:ATP binding "Interacting selectively and non-covalently with ATP, adenosine 5'-triphosphate, a universally important coenzyme and enzyme regulator." [ISBN:0198506732](GO:0005524),molecular_function:ATPase activity "Catalysis of the reaction: ATP + H2O = ADP + phosphate + 2 H+. May or may not be coupled to another reaction." [EC:3.6.1.3, GOC:jl](GO:0016887)	K02689 photosystem I P700 chlorophyll a apoprotein A1 | (RefSeq) protein Ycf2-like (A)	YP_009674789.1 hypothetical chloroplast RF21 [Olmediella betschleriana]	Protein Ycf2 OS=Populus trichocarpa OX=3694 GN=ycf2-1 PE=3 SV=1	Protein Ycf2	ycf2-1
Pde00g00714	PF03947(Ribosomal Proteins L2, C-terminal domain):Ribosomal Proteins L2, C-terminal domain;PF00181(Ribosomal Proteins L2, RNA binding domain):Ribosomal Proteins L2, RNA binding domain	molecular_function:RNA binding "Interacting selectively and non-covalently with an RNA molecule or a portion thereof." [GOC:jl, GOC:mah](GO:0003723),molecular_function:structural constituent of ribosome "The action of a molecule that contributes to the structural integrity of the ribosome." [GOC:mah](GO:0003735),cellular_component:ribosome "An intracellular organelle, about 200 A in diameter, con…	K02886 large subunit ribosomal protein L2 | (RefSeq) rpl2, JacuC_p085; ribosomal protein L2 (A)	QJS51892.1 ribosomal protein L2 [Sycopsis sinensis]	50S ribosomal protein L2, chloroplastic OS=Populus trichocarpa OX=3694 GN=rpl2-A PE=3 SV=1	50S ribosomal protein L2, chloroplastic	rpl2-A
Pde00g00715	PF00124(Photosynthetic reaction centre protein):Photosynthetic reaction centre protein	molecular_function:electron transfer activity "Any molecular entity that serves as an electron acceptor and electron donor in an electron transport chain. An electron transport chain is a process in which a series of electron carriers operate together to transfer electrons from donors to any of several different terminal electron acceptors to generate a transmembrane electrochemical gradient." [I…	K02703 photosystem II P680 reaction center D1 protein [EC:1.10.3.9] | (RefSeq) psbA, EucgrC_p001; photosystem II protein D1 (A)	AFU95416.1 PsbA, partial [Podocalyx loranthoides]	Photosystem II protein D1 OS=Populus trichocarpa OX=3694 GN=psbA PE=2 SV=1	Photosystem II protein D1	psbA
Pde00g00716	PF00306(ATP synthase alpha/beta chain, C terminal domain):ATP synthase alpha/beta chain, C terminal domain;PF02874(ATP synthase alpha/beta family, beta-barrel domain):ATP synthase alpha/beta family, beta-barrel domain;PF00006(ATP synthase alpha/beta family, nucleotide-binding domain):ATP synthase alpha/beta family, nucleotide-binding domain	molecular_function:ATP binding "Interacting selectively and non-covalently with ATP, adenosine 5'-triphosphate, a universally important coenzyme and enzyme regulator." [ISBN:0198506732](GO:0005524),biological_process:ATP synthesis coupled proton transport "The transport of protons across a membrane to generate an electrochemical gradient [proton-motive force] that powers ATP synthesis." [ISBN:071…	K02111 F-type H+/Na+-transporting ATPase subunit alpha [EC:7.1.2.2 7.2.2.1] | (RefSeq) atpA, Poptr_cp005; ATP synthase CF1 alpha subunit (A)	QUT10330.1 ATP synthase CF1 alpha subunit [Salix breviserrata]	ATP synthase subunit alpha, chloroplastic OS=Populus trichocarpa OX=3694 GN=atpA PE=3 SV=1	ATP synthase subunit alpha, chloroplastic	atpA
Pde00g00717	PF00430(ATP synthase B/B' CF(0)):ATP synthase B/B' CF(0)	molecular_function:proton transmembrane transporter activity "Enables the transfer of a proton from one side of a membrane to the other." [GOC:ai](GO:0015078),biological_process:ATP synthesis coupled proton transport "The transport of protons across a membrane to generate an electrochemical gradient [proton-motive force] that powers ATP synthesis." [ISBN:0716731363](GO:0015986),cellular_component…	K02109 F-type H+-transporting ATPase subunit b | (RefSeq) atpF, RCOM_ORF00015; ATP synthase CF0 B subunit (A)	YP_009327661.1 ATP synthase CF0 subunit I [Idesia polycarpa]	ATP synthase subunit b, chloroplastic OS=Populus trichocarpa OX=3694 GN=atpF PE=3 SV=1	ATP synthase subunit b, chloroplastic	atpF
Pde00g00718	PF00137(ATP synthase subunit C):ATP synthase subunit C	molecular_function:proton transmembrane transporter activity "Enables the transfer of a proton from one side of a membrane to the other." [GOC:ai](GO:0015078),biological_process:ATP synthesis coupled proton transport "The transport of protons across a membrane to generate an electrochemical gradient [proton-motive force] that powers ATP synthesis." [ISBN:0716731363](GO:0015986),cellular_component…	K02110 F-type H+-transporting ATPase subunit c | (RefSeq) atpH; ATP synthase CF0 subunit III (A)	YP_009627550.1 ATP synthase CF0 C subunit [Allium rude|Allium chrysocephalum]	ATP synthase subunit c, chloroplastic OS=Vitis vinifera OX=29760 GN=atpH PE=3 SV=1	ATP synthase subunit c, chloroplastic	atpH
Pde00g00719	PF00119(ATP synthase A chain):ATP synthase A chain	molecular_function:proton transmembrane transporter activity "Enables the transfer of a proton from one side of a membrane to the other." [GOC:ai](GO:0015078),biological_process:ATP synthesis coupled proton transport "The transport of protons across a membrane to generate an electrochemical gradient [proton-motive force] that powers ATP synthesis." [ISBN:0716731363](GO:0015986),cellular_component…	K02108 F-type H+-transporting ATPase subunit a | (RefSeq) atpI, Poptr_cp008; ATP synthase CF0 A subunit (A)	UFI52321.1 ATP synthase CF0 subunit IV [Populus mainlingensis|Populus pseudoglauca]	ATP synthase subunit a, chloroplastic OS=Populus trichocarpa OX=3694 GN=atpI PE=3 SV=1	ATP synthase subunit a, chloroplastic	atpI
Pde00g00720	PF00318(Ribosomal protein S2):Ribosomal protein S2	molecular_function:structural constituent of ribosome "The action of a molecule that contributes to the structural integrity of the ribosome." [GOC:mah](GO:0003735),cellular_component:ribosome "An intracellular organelle, about 200 A in diameter, consisting of RNA and protein. It is the site of protein biosynthesis resulting from translation of messenger RNA [mRNA]. It consists of two subunits, o…	K02967 small subunit ribosomal protein S2 | (RefSeq) rps2, Poptr_cp009; ribosomal protein S2 (A)	YP_009051551.1 30S ribosomal protein S2 [Salix eriocephala|Salix interior]	30S ribosomal protein S2, chloroplastic OS=Populus trichocarpa OX=3694 GN=rps2 PE=3 SV=1	30S ribosomal protein S2, chloroplastic	rps2
Pde00g00721	PF04078(Cell differentiation family, Rcd1-like):Cell differentiation family, Rcd1-like	NA	K12606 CCR4-NOT transcription complex subunit 9 | (RefSeq) CCR4-NOT transcription complex subunit 9-like (A)	XP_024021195.1 CCR4-NOT transcription complex subunit 9 [Morus notabilis]	CCR4-NOT transcription complex subunit 9 OS=Pongo abelii OX=9601 GN=CNOT9 PE=2 SV=2	CCR4-NOT transcription complex subunit 9	CNOT9
Pde00g00722	NA	NA	NA	KAH8479761.1 hypothetical protein H0E87_031715 [Populus deltoides]	NA	NA	NA
Pde00g00723	NA	biological_process:regulation of cellular respiration "Any process that modulates the frequency, rate or extent of cellular respiration, the enzymatic release of energy from organic compounds." [GOC:jl](GO:0043457)	K22020 mucin-19 | (RefSeq) uncharacterized protein LOC110926720 (A)	KAH9657866.1 hypothetical protein KPL70_023254 [Citrus sinensis]	Protein TAR1 OS=Kluyveromyces lactis (strain ATCC 8585 / CBS 2359 / DSM 70799 / NBRC 1267 / NRRL Y-1140 / WM37) OX=284590 GN=TAR1-A PE=4 SV=2	Protein TAR1	TAR1-A
Pde00g00725	NA	biological_process:regulation of cellular respiration "Any process that modulates the frequency, rate or extent of cellular respiration, the enzymatic release of energy from organic compounds." [GOC:jl](GO:0043457)	NA	TKR79118.1 senescence-associated protein [Populus alba]	NA	NA	NA
Pde00g00726	NA	biological_process:regulation of cellular respiration "Any process that modulates the frequency, rate or extent of cellular respiration, the enzymatic release of energy from organic compounds." [GOC:jl](GO:0043457)	NA	TKR79118.1 senescence-associated protein [Populus alba]	NA	NA	NA
Pde00g00729	NA	NA	NA	KAG6747302.1 hypothetical protein POTOM_049700 [Populus tomentosa]	NA	NA	NA
Pde00g00730	NA	NA	NA	KAB2634133.1 hypothetical protein D8674_042628 [Pyrus ussuriensis x Pyrus communis]	NA	NA	NA
Pde00g00733	NA	NA	NA	TKS02651.1 hypothetical protein D5086_0000160520 [Populus alba]	NA	NA	NA
Pde00g00734	NA	NA	NA	PNT00988.1 hypothetical protein POPTR_015G077400 [Populus trichocarpa]	NA	NA	NA
Pde00g00735	NA	NA	NA	KAF9666746.1 hypothetical protein SADUNF_Sadunf16G0260800 [Salix dunnii]	NA	NA	NA
Pde00g00738	NA	NA	NA	TKS06168.1 hypothetical protein D5086_0000124840 [Populus alba]	NA	NA	NA
Pde00g00740	NA	NA	NA	KAF9662448.1 hypothetical protein SADUNF_Sadunf18G0054300 [Salix dunnii]	NA	NA	NA
Pde00g00741	NA	NA	NA	TKS02695.1 hypothetical protein D5086_0000160960 [Populus alba]	NA	NA	NA
Pde00g00742	NA	NA	NA	KAG6736847.1 hypothetical protein POTOM_060232 [Populus tomentosa]	NA	NA	NA
Pde00g00743	NA	NA	NA	KVI08507.1 hypothetical protein Ccrd_013121, partial [Cynara cardunculus var. scolymus]	NA	NA	NA
Pde00g00744	PF00420(NADH-ubiquinone/plastoquinone oxidoreductase chain 4L):NADH-ubiquinone/plastoquinone oxidoreductase chain 4L	molecular_function:oxidoreductase activity, acting on NAD[P]H "Catalysis of an oxidation-reduction [redox] reaction in which NADH or NADPH acts as a hydrogen or electron donor and reduces a hydrogen or electron acceptor." [GOC:ai](GO:0016651),biological_process:ATP synthesis coupled electron transport "The transfer of electrons through a series of electron donors and acceptors, generating energy …	K03882 NADH-ubiquinone oxidoreductase chain 4L [EC:7.1.1.2] | (RefSeq) nad4L, BevupMp021; NADH dehydrogenase subunit 4L (A)	KAG9438659.1 hypothetical protein H6P81_021402 [Aristolochia fimbriata]	NADH-ubiquinone oxidoreductase chain 4L OS=Arabidopsis thaliana OX=3702 GN=ND4L PE=1 SV=2	NADH-ubiquinone oxidoreductase chain 4L	ND4L
Pde00g00745	NA	NA	NA	KAF4347988.1 hypothetical protein F8388_008683 [Cannabis sativa]	NA	NA	NA
Pde00g00746	NA	NA	NA	VDD26357.1 unnamed protein product [Brassica rapa]	NA	NA	NA
Pde00g00747	NA	NA	NA	KAH0993547.1 hypothetical protein GBA52_005030 [Prunus armeniaca]	NA	NA	NA
Pde00g00748	NA	NA	NA	KAG5553564.1 hypothetical protein RHGRI_011445 [Rhododendron griersonianum]	NA	NA	NA
Pde00g00749	NA	NA	NA	ABG37638.1 transposase [Populus trichocarpa]	NA	NA	NA
Pde00g00750	NA	NA	NA	KAG6752972.1 hypothetical protein POTOM_043014 [Populus tomentosa]	NA	NA	NA
Pde00g00751	NA	NA	NA	TKS02664.1 hypothetical protein D5086_0000160650 [Populus alba]	NA	NA	NA
Pde00g00752	NA	NA	NA	KAC9268301.1 hypothetical protein E3N88_46067 [Mikania micrantha]	NA	NA	NA
Pde00g00756	NA	NA	NA	PNT50880.1 hypothetical protein POPTR_002G211800 [Populus trichocarpa]	NA	NA	NA
Pde00g00757	NA	NA	NA	RYQ84091.1 hypothetical protein Ahy_B10g102995 [Arachis hypogaea]	NA	NA	NA
Pde00g00758	NA	NA	NA	XP_019420750.1 PREDICTED: uncharacterized protein LOC109330940 [Lupinus angustifolius]	NA	NA	NA
Pde00g00759	PF05405(Mitochondrial ATP synthase B chain precursor (ATP-synt_B)):Mitochondrial ATP synthase B chain precursor (ATP-synt_B);PF00420(NADH-ubiquinone/plastoquinone oxidoreductase chain 4L):NADH-ubiquinone/plastoquinone oxidoreductase chain 4L	cellular_component:mitochondrial proton-transporting ATP synthase complex, coupling factor F[o] "All non-F1 subunits of the mitochondrial hydrogen-transporting ATP synthase, including integral and peripheral mitochondrial inner membrane proteins." [GOC:mtg_sensu, PMID:10838056](GO:0000276),molecular_function:proton transmembrane transporter activity "Enables the transfer of a proton from one side…	K03882 NADH-ubiquinone oxidoreductase chain 4L [EC:7.1.1.2] | (RefSeq) nad4L, BevupMp021; NADH dehydrogenase subunit 4L (A)	OIV97120.1 hypothetical protein TanjilG_04924 [Lupinus angustifolius]	ATP synthase protein MI25 OS=Arabidopsis thaliana OX=3702 GN=AtMg00640 PE=1 SV=2	ATP synthase protein MI25	AtMg00640
Pde00g00760	NA	NA	NA	KAG6736852.1 hypothetical protein POTOM_060244 [Populus tomentosa]	NA	NA	NA
Pde00g00761	NA	NA	NA	KAF9660719.1 hypothetical protein SADUNF_SadunfMtG0001600 [Salix dunnii]	NA	NA	NA
Pde00g00762	NA	NA	NA	EEF44037.1 conserved hypothetical protein [Ricinus communis]	NA	NA	NA
Pde00g00763	NA	NA	NA	KAF3449759.1 hypothetical protein FNV43_RR05837 [Rhamnella rubrinervis]	NA	NA	NA
Pde00g00765	NA	NA	NA	RWR79112.1 cytochrome c biogenesis C mitochondrion [Cinnamomum micranthum f. kanehirae]	NA	NA	NA
Pde00g00767	NA	NA	NA	KAF9660715.1 hypothetical protein SADUNF_SadunfMtG0001100 [Salix dunnii]	NA	NA	NA
Pde00g00768	NA	NA	NA	KAG6761180.1 hypothetical protein POTOM_034380 [Populus tomentosa]	NA	NA	NA
Pde00g00769	NA	NA	NA	KAG6736849.1 hypothetical protein POTOM_060238 [Populus tomentosa]	NA	NA	NA
Pde00g00770	NA	NA	NA	KAH0679115.1 hypothetical protein KY284_020200 [Solanum tuberosum]	NA	NA	NA
Pde00g00774	NA	NA	NA	GER47778.1 disease resistance protein [Striga asiatica]	NA	NA	NA
Pde00g00775	NA	NA	NA	KAF9660714.1 hypothetical protein SADUNF_SadunfMtG0000800 [Salix dunnii]	NA	NA	NA
Pde00g00776	NA	NA	NA	KAB5511315.1 hypothetical protein DKX38_030110 [Salix brachista]	NA	NA	NA
Pde00g00778	NA	NA	NA	YP_009389212.1 hypothetical protein [Populus davidiana|Populus rotundifolia var. duclouxiana|Populus tremula x Populus alba|Populus alba|Populus tremula]	NA	NA	NA
Pde00g00779	NA	NA	NA	KDP46046.1 hypothetical protein JCGZ_13492 [Jatropha curcas]	NA	NA	NA
Pde00g00780	NA	NA	NA	KAB5511266.1 hypothetical protein DKX38_030061 [Salix brachista]	Uncharacterized mitochondrial protein AtMg01350 OS=Arabidopsis thaliana OX=3702 GN=AtMg01350 PE=4 SV=1	Uncharacterized mitochondrial protein AtMg01350	AtMg01350
Pde00g00781	NA	NA	NA	YP_009389160.1 hypothetical protein [Salix dunnii|Populus tremula|Populus alba|Populus tremula x Populus alba|Populus tomentosa|Populus rotundifolia var. duclouxiana|Populus davidiana]	Uncharacterized mitochondrial protein AtMg00660 OS=Arabidopsis thaliana OX=3702 GN=AtMg00660 PE=4 SV=1	Uncharacterized mitochondrial protein AtMg00660	AtMg00660
Pde00g00782	NA	NA	NA	TKS02648.1 hypothetical protein D5086_0000160490 [Populus alba]	NA	NA	NA
Pde00g00783	NA	NA	NA	KAG6384133.1 hypothetical protein SASPL_156067 [Salvia splendens]	Uncharacterized mitochondrial protein AtMg01210 OS=Arabidopsis thaliana OX=3702 GN=AtMg01210 PE=4 SV=1	Uncharacterized mitochondrial protein AtMg01210	AtMg01210
Pde00g00785	NA	NA	NA	KAG2707146.1 hypothetical protein I3760_05G134600 [Carya illinoinensis]	NA	NA	NA
Pde00g00787	NA	NA	NA	KAF9660775.1 hypothetical protein SADUNF_SadunfMtG0009500 [Salix dunnii]	NA	NA	NA
Pde00g00788	NA	NA	NA	PPR86450.1 hypothetical protein GOBAR_AA34234 [Gossypium barbadense]	NA	NA	NA
Pde00g00789	NA	NA	NA	GER38959.1 envelope glycoprotein gp160, partial [Striga asiatica]	NA	NA	NA
Pde00g00790	PF05919(Mitovirus RNA-dependent RNA polymerase):Mitovirus RNA-dependent RNA polymerase	NA	NA	PKA62720.1 putative mitochondrial protein [Apostasia shenzhenica]	Uncharacterized mitochondrial protein AtMg01410 OS=Arabidopsis thaliana OX=3702 GN=AtMg01410 PE=4 SV=1	Uncharacterized mitochondrial protein AtMg01410	AtMg01410
Pde00g00791	NA	NA	NA	KAF9660777.1 hypothetical protein SADUNF_SadunfMtG0009700 [Salix dunnii]	NA	NA	NA
Pde00g00793	NA	NA	NA	YP_009389199.1 hypothetical protein [Populus tremula|Populus tremula x Populus alba|Populus davidiana|Populus alba|Populus rotundifolia var. duclouxiana]	NA	NA	NA
Pde00g00794	NA	NA	NA	TKS02616.1 hypothetical protein D5086_0000160170 [Populus alba]	NA	NA	NA
Pde00g00795	NA	NA	NA	KAF9660778.1 hypothetical protein SADUNF_SadunfMtG0009900 [Salix dunnii]	NA	NA	NA
Pde00g00796	NA	NA	NA	YP_009389200.1 hypothetical protein [Populus rotundifolia var. duclouxiana|Populus tremula|Populus alba|Populus davidiana|Populus tremula x Populus alba]	NA	NA	NA
Pde00g00798	NA	cellular_component:membrane "A lipid bilayer along with all the proteins and protein complexes embedded in it an attached to it." [GOC:dos, GOC:mah, ISBN:0815316194](GO:0016020)	K00236 succinate dehydrogenase (ubiquinone) cytochrome b560 subunit | (RefSeq) sdh3, A4327_gp26; succinate dehydrogenase subunit 3 (A)	RWR83734.1 ribosomal protein L2 mitochondrion [Cinnamomum micranthum f. kanehirae]	Succinate dehydrogenase cytochrome b560 subunit OS=Marchantia polymorpha OX=3197 GN=SDH3 PE=3 SV=1	Succinate dehydrogenase cytochrome b560 subunit	SDH3
Pde00g00800	NA	NA	NA	GAY69440.1 hypothetical protein CUMW_272020 [Citrus unshiu]	Uncharacterized mitochondrial protein AtMg00660 OS=Arabidopsis thaliana OX=3702 GN=AtMg00660 PE=4 SV=1	Uncharacterized mitochondrial protein AtMg00660	AtMg00660
Pde00g00801	NA	NA	NA	KAB5511265.1 hypothetical protein DKX38_030060 [Salix brachista]	Uncharacterized mitochondrial protein AtMg01210 OS=Arabidopsis thaliana OX=3702 GN=AtMg01210 PE=4 SV=1	Uncharacterized mitochondrial protein AtMg01210	AtMg01210
Pde00g00802	NA	NA	NA	KAG6753926.1 hypothetical protein POTOM_041933 [Populus tomentosa]	NA	NA	NA
Pde00g00805	NA	NA	NA	GAU48490.1 hypothetical protein TSUD_291750 [Trifolium subterraneum]	NA	NA	NA
Pde00g00806	NA	NA	NA	TKS02724.1 hypothetical protein D5086_0000161250 [Populus alba]	NA	NA	NA
Pde00g00808	NA	NA	NA	CAN61884.1 hypothetical protein VITISV_030707 [Vitis vinifera]	NA	NA	NA
Pde00g00809	NA	NA	NA	TKS02725.1 hypothetical protein D5086_0000161260 [Populus alba]	NA	NA	NA
Pde00g00810	NA	molecular_function:cytochrome-c oxidase activity "Catalysis of the reaction: 4 ferrocytochrome c + O2 + 4 H+ = 4 ferricytochrome c + 2 H2O." [EC:1.9.3.1](GO:0004129),biological_process:aerobic respiration "The enzymatic release of energy from inorganic and organic compounds [especially carbohydrates and fats] which requires oxygen as the terminal electron acceptor." [GOC:das, GOC:jl, ISBN:0140513…	K02256 cytochrome c oxidase subunit 1 [EC:1.9.3.1] | (RefSeq) cox1, BrnapMp068; cytochrome c oxidase subunit 1 (A)	YP_009173848.1 cytochrome c oxidase subunit 1 [Populus davidiana|Populus tremula x Populus alba|Populus tremula|Populus rotundifolia var. duclouxiana]	Cytochrome c oxidase subunit 1 OS=Raphanus sativus OX=3726 GN=COX1 PE=3 SV=1	Cytochrome c oxidase subunit 1	COX1
Pde00g00811	NA	NA	NA	KAF9660773.1 hypothetical protein SADUNF_SadunfMtG0009300 [Salix dunnii]	NA	NA	NA
Pde00g00813	NA	NA	NA	TKS02727.1 hypothetical protein D5086_0000161280 [Populus alba]	NA	NA	NA
Pde00g00814	NA	NA	NA	KAF9594908.1 hypothetical protein IFM89_035472 [Coptis chinensis]	NA	NA	NA
Pde00g00815	PF05919(Mitovirus RNA-dependent RNA polymerase):Mitovirus RNA-dependent RNA polymerase	NA	NA	KAH8482390.1 hypothetical protein H0E87_029725, partial [Populus deltoides]	Uncharacterized mitochondrial protein AtMg01410 OS=Arabidopsis thaliana OX=3702 GN=AtMg01410 PE=4 SV=1	Uncharacterized mitochondrial protein AtMg01410	AtMg01410
Pde00g00816	NA	NA	NA	KAF5202280.1 hypothetical protein FRX31_008132 [Thalictrum thalictroides]	NA	NA	NA
Pde00g00817	NA	NA	NA	KAG6585961.1 hypothetical protein SDJN03_18694, partial [Cucurbita argyrosperma subsp. sororia]	NA	NA	NA
Pde00g00818	NA	NA	NA	TKS02730.1 hypothetical protein D5086_0000161310 [Populus alba]	NA	NA	NA
Pde00g00823	NA	NA	NA	TXG46244.1 hypothetical protein EZV62_028275 [Acer yangbiense]	NA	NA	NA
Pde00g00824	PF00276(Ribosomal protein L23):Ribosomal protein L23	molecular_function:structural constituent of ribosome "The action of a molecule that contributes to the structural integrity of the ribosome." [GOC:mah](GO:0003735),cellular_component:ribosome "An intracellular organelle, about 200 A in diameter, consisting of RNA and protein. It is the site of protein biosynthesis resulting from translation of messenger RNA [mRNA]. It consists of two subunits, o…	K02892 large subunit ribosomal protein L23 | (RefSeq) rpl23, Poptr_cp099; ribosomal protein L23 (A)	YP_009051603.1 60S ribosomal protein L23 [Salix arbutifolia|Salix viminalis|Salix herbacea|Salix fragilis|Salix cinerea|Salix oreinoma|Salix matsudana f. tortuosa|Salix gracilistyla|Salix daphnoides|Salix magnifica|Salix retusa|Salix sitchensis|Salix sp.|Salix minjiangensis|Salix reticulata|Salix mielichhoferi|Salix hastata|Salix serpyllifolia|Salix alba|Salix taoensis|Salix rorida|Salix caprea|S…	50S ribosomal protein L23, chloroplastic OS=Populus alba OX=43335 GN=rpl23-A PE=3 SV=1	50S ribosomal protein L23, chloroplastic	rpl23-A
Pde00g00825	PF00181(Ribosomal Proteins L2, RNA binding domain):Ribosomal Proteins L2, RNA binding domain	molecular_function:structural constituent of ribosome "The action of a molecule that contributes to the structural integrity of the ribosome." [GOC:mah](GO:0003735),cellular_component:ribosome "An intracellular organelle, about 200 A in diameter, consisting of RNA and protein. It is the site of protein biosynthesis resulting from translation of messenger RNA [mRNA]. It consists of two subunits, o…	K02886 large subunit ribosomal protein L2 | (RefSeq) rpl2, JacuC_p061; ribosomal protein L2 (A)	AKF33929.1 ribosomal protein L2 [Populus yunnanensis|Populus cathayana]	50S ribosomal protein L2-A, chloroplastic OS=Populus alba OX=43335 GN=rpl2-A PE=3 SV=1	50S ribosomal protein L2-A, chloroplastic	rpl2-A
Pde00g00826	PF03947(Ribosomal Proteins L2, C-terminal domain):Ribosomal Proteins L2, C-terminal domain	molecular_function:structural constituent of ribosome "The action of a molecule that contributes to the structural integrity of the ribosome." [GOC:mah](GO:0003735),cellular_component:ribosome "An intracellular organelle, about 200 A in diameter, consisting of RNA and protein. It is the site of protein biosynthesis resulting from translation of messenger RNA [mRNA]. It consists of two subunits, o…	K02886 large subunit ribosomal protein L2 | (RefSeq) rpl2, C4D86_pgp024; ribosomal protein L2 (A)	KAF7022118.1 hypothetical protein CFC21_034949, partial [Triticum aestivum]	50S ribosomal protein L2-A, chloroplastic OS=Populus alba OX=43335 GN=rpl2-A PE=3 SV=1	50S ribosomal protein L2-A, chloroplastic	rpl2-A
Pde00g00827	NA	NA	NA	CAD1839597.1 unnamed protein product [Ananas comosus var. bracteatus]	NA	NA	NA
Pde00g00828	NA	NA	NA	PNT50351.1 hypothetical protein POPTR_002G182200 [Populus trichocarpa]	NA	NA	NA
Pde00g00829	PF00318(Ribosomal protein S2):Ribosomal protein S2	molecular_function:structural constituent of ribosome "The action of a molecule that contributes to the structural integrity of the ribosome." [GOC:mah](GO:0003735),cellular_component:ribosome "An intracellular organelle, about 200 A in diameter, consisting of RNA and protein. It is the site of protein biosynthesis resulting from translation of messenger RNA [mRNA]. It consists of two subunits, o…	K02967 small subunit ribosomal protein S2 | (RefSeq) rps2, Poptr_cp009; ribosomal protein S2 (A)	YP_010145791.1 ribosomal protein S2 [Xylosma longifolia]	30S ribosomal protein S2, chloroplastic OS=Populus trichocarpa OX=3694 GN=rps2 PE=3 SV=1	30S ribosomal protein S2, chloroplastic	rps2
Pde00g00830	PF00318(Ribosomal protein S2):Ribosomal protein S2	molecular_function:structural constituent of ribosome "The action of a molecule that contributes to the structural integrity of the ribosome." [GOC:mah](GO:0003735),cellular_component:ribosome "An intracellular organelle, about 200 A in diameter, consisting of RNA and protein. It is the site of protein biosynthesis resulting from translation of messenger RNA [mRNA]. It consists of two subunits, o…	K02967 small subunit ribosomal protein S2 | (RefSeq) rps2, Poptr_cp009; ribosomal protein S2 (A)	AFU95269.1 Rps2, partial [Galearia maingayi]	30S ribosomal protein S2, chloroplastic OS=Populus trichocarpa OX=3694 GN=rps2 PE=3 SV=1	30S ribosomal protein S2, chloroplastic	rps2
Pde00g00831	PF00119(ATP synthase A chain):ATP synthase A chain	molecular_function:proton transmembrane transporter activity "Enables the transfer of a proton from one side of a membrane to the other." [GOC:ai](GO:0015078),biological_process:ATP synthesis coupled proton transport "The transport of protons across a membrane to generate an electrochemical gradient [proton-motive force] that powers ATP synthesis." [ISBN:0716731363](GO:0015986),cellular_component…	K02108 F-type H+-transporting ATPase subunit a | (RefSeq) atpI, Poptr_cp008; ATP synthase CF0 A subunit (A)	YP_009674649.1 ATP synthase CF0 subunit IV [Bennettiodendron leprosipes|Bennettiodendron brevipes]	ATP synthase subunit a, chloroplastic OS=Populus trichocarpa OX=3694 GN=atpI PE=3 SV=1	ATP synthase subunit a, chloroplastic	atpI
Pde00g00832	PF00137(ATP synthase subunit C):ATP synthase subunit C	molecular_function:proton transmembrane transporter activity "Enables the transfer of a proton from one side of a membrane to the other." [GOC:ai](GO:0015078),biological_process:ATP synthesis coupled proton transport "The transport of protons across a membrane to generate an electrochemical gradient [proton-motive force] that powers ATP synthesis." [ISBN:0716731363](GO:0015986),cellular_component…	K02110 F-type H+-transporting ATPase subunit c | (RefSeq) atpH; ATP synthase CF0 subunit III (A)	YP_009627550.1 ATP synthase CF0 C subunit [Allium rude|Allium chrysocephalum]	ATP synthase subunit c, chloroplastic OS=Vitis vinifera OX=29760 GN=atpH PE=3 SV=1	ATP synthase subunit c, chloroplastic	atpH
Pde00g00833	PF00430(ATP synthase B/B' CF(0)):ATP synthase B/B' CF(0)	molecular_function:proton transmembrane transporter activity "Enables the transfer of a proton from one side of a membrane to the other." [GOC:ai](GO:0015078),biological_process:ATP synthesis coupled proton transport "The transport of protons across a membrane to generate an electrochemical gradient [proton-motive force] that powers ATP synthesis." [ISBN:0716731363](GO:0015986),cellular_component…	K02109 F-type H+-transporting ATPase subunit b | (RefSeq) atpF, RCOM_ORF00015; ATP synthase CF0 B subunit (A)	YP_009327661.1 ATP synthase CF0 subunit I [Idesia polycarpa]	ATP synthase subunit b, chloroplastic OS=Populus trichocarpa OX=3694 GN=atpF PE=3 SV=1	ATP synthase subunit b, chloroplastic	atpF
Pde00g00834	PF00306(ATP synthase alpha/beta chain, C terminal domain):ATP synthase alpha/beta chain, C terminal domain;PF00006(ATP synthase alpha/beta family, nucleotide-binding domain):ATP synthase alpha/beta family, nucleotide-binding domain;PF02874(ATP synthase alpha/beta family, beta-barrel domain):ATP synthase alpha/beta family, beta-barrel domain	molecular_function:ATP binding "Interacting selectively and non-covalently with ATP, adenosine 5'-triphosphate, a universally important coenzyme and enzyme regulator." [ISBN:0198506732](GO:0005524),biological_process:ATP synthesis coupled proton transport "The transport of protons across a membrane to generate an electrochemical gradient [proton-motive force] that powers ATP synthesis." [ISBN:071…	K02111 F-type H+/Na+-transporting ATPase subunit alpha [EC:7.1.2.2 7.2.2.1] | (RefSeq) atpA, Poptr_cp005; ATP synthase CF1 alpha subunit (A)	QUT10330.1 ATP synthase CF1 alpha subunit [Salix breviserrata]	ATP synthase subunit alpha, chloroplastic OS=Populus trichocarpa OX=3694 GN=atpA PE=3 SV=1	ATP synthase subunit alpha, chloroplastic	atpA
Pde00g00835	PF00124(Photosynthetic reaction centre protein):Photosynthetic reaction centre protein	molecular_function:electron transfer activity "Any molecular entity that serves as an electron acceptor and electron donor in an electron transport chain. An electron transport chain is a process in which a series of electron carriers operate together to transfer electrons from donors to any of several different terminal electron acceptors to generate a transmembrane electrochemical gradient." [I…	K02703 photosystem II P680 reaction center D1 protein [EC:1.10.3.9] | (RefSeq) psbA, EucgrC_p001; photosystem II protein D1 (A)	AFU95416.1 PsbA, partial [Podocalyx loranthoides]	Photosystem II protein D1 OS=Populus trichocarpa OX=3694 GN=psbA PE=2 SV=1	Photosystem II protein D1	psbA
Pde00g00836	PF03947(Ribosomal Proteins L2, C-terminal domain):Ribosomal Proteins L2, C-terminal domain;PF00181(Ribosomal Proteins L2, RNA binding domain):Ribosomal Proteins L2, RNA binding domain	molecular_function:RNA binding "Interacting selectively and non-covalently with an RNA molecule or a portion thereof." [GOC:jl, GOC:mah](GO:0003723),molecular_function:structural constituent of ribosome "The action of a molecule that contributes to the structural integrity of the ribosome." [GOC:mah](GO:0003735),cellular_component:ribosome "An intracellular organelle, about 200 A in diameter, con…	K02886 large subunit ribosomal protein L2 | (RefSeq) rpl2, JacuC_p085; ribosomal protein L2 (A)	QJS51892.1 ribosomal protein L2 [Sycopsis sinensis]	50S ribosomal protein L2, chloroplastic OS=Populus trichocarpa OX=3694 GN=rpl2-A PE=3 SV=1	50S ribosomal protein L2, chloroplastic	rpl2-A
Pde00g00837	PF05695(Plant protein of unknown function (DUF825)):Plant protein of unknown function (DUF825)	NA	K02689 photosystem I P700 chlorophyll a apoprotein A1 | (RefSeq) protein Ycf2-like (A)	YP_009674789.1 hypothetical chloroplast RF21 [Olmediella betschleriana]	Protein Ycf2 OS=Populus trichocarpa OX=3694 GN=ycf2-1 PE=3 SV=1	Protein Ycf2	ycf2-1
Pde00g00838	NA	NA	K02689 photosystem I P700 chlorophyll a apoprotein A1 | (RefSeq) protein Ycf2-like (A)	YP_001109545.1 Ycf2 [Populus trichocarpa]	Protein Ycf2 OS=Populus trichocarpa OX=3694 GN=ycf2-1 PE=3 SV=1	Protein Ycf2	ycf2-1
Pde00g00839	PF00361(Proton-conducting membrane transporter):Proton-conducting membrane transporter	NA	K05573 NAD(P)H-quinone oxidoreductase subunit 2 [EC:7.1.1.2] | (RAP-DB) Os04g0473025; Similar to NADH-plastoquinone oxidoreductase subunit 2. (A)	KAF1855124.1 hypothetical protein Lal_00044198 [Lupinus albus]	NAD(P)H-quinone oxidoreductase subunit 2 B, chloroplastic OS=Vitis vinifera OX=29760 GN=ndhB2 PE=3 SV=1	NAD(P)H-quinone oxidoreductase subunit 2 B, chloroplastic	ndhB2
Pde00g00840	PF00177(Ribosomal protein S7p/S5e):Ribosomal protein S7p/S5e	molecular_function:RNA binding "Interacting selectively and non-covalently with an RNA molecule or a portion thereof." [GOC:jl, GOC:mah](GO:0003723),molecular_function:structural constituent of ribosome "The action of a molecule that contributes to the structural integrity of the ribosome." [GOC:mah](GO:0003735),biological_process:translation "The cellular metabolic process in which a protein is …	K02992 small subunit ribosomal protein S7 | (RefSeq) rps7, Poptr_cp093; ribosomal protein S7 (A)	KAG4158415.1 hypothetical protein ERO13_D02G117488v2 [Gossypium hirsutum]	30S ribosomal protein S7, chloroplastic OS=Populus trichocarpa OX=3694 GN=rps7-A PE=3 SV=1	30S ribosomal protein S7, chloroplastic	rps7-A
Pde00g00841	NA	NA	NA	YP_001109551.1 hypothetical protein Poptr_cp073 [Populus nigra|Populus trichocarpa]	NA	NA	NA
Pde00g00842	NA	NA	NA	NP_054982.1 hypothetical protein SpolCp149 [Spinacia oleracea]	NA	NA	NA
Pde00g00843	NA	NA	K02948 small subunit ribosomal protein S11 | (RefSeq) uncharacterized protein LOC110099696 (A)	KAF8091076.1 hypothetical protein N665_0454s0017 [Sinapis alba]	NA	NA	NA
Pde00g00844	NA	NA	NA	YP_001109551.1 hypothetical protein Poptr_cp073 [Populus nigra|Populus trichocarpa]	NA	NA	NA
Pde00g00845	PF00164(Ribosomal protein S12/S23):Ribosomal protein S12/S23	molecular_function:structural constituent of ribosome "The action of a molecule that contributes to the structural integrity of the ribosome." [GOC:mah](GO:0003735),cellular_component:ribosome "An intracellular organelle, about 200 A in diameter, consisting of RNA and protein. It is the site of protein biosynthesis resulting from translation of messenger RNA [mRNA]. It consists of two subunits, o…	K02950 small subunit ribosomal protein S12 | (RefSeq) uncharacterized protein LOC111438394 (A)	CAH2047395.1 unnamed protein product [Thlaspi arvense]	30S ribosomal protein S12-B, chloroplastic OS=Populus trichocarpa OX=3694 GN=rps12-B PE=3 SV=1	30S ribosomal protein S12-B, chloroplastic	rps12-B
Pde00g00846	PF00177(Ribosomal protein S7p/S5e):Ribosomal protein S7p/S5e	molecular_function:RNA binding "Interacting selectively and non-covalently with an RNA molecule or a portion thereof." [GOC:jl, GOC:mah](GO:0003723),molecular_function:structural constituent of ribosome "The action of a molecule that contributes to the structural integrity of the ribosome." [GOC:mah](GO:0003735),biological_process:translation "The cellular metabolic process in which a protein is …	K02992 small subunit ribosomal protein S7 | (RefSeq) rps7, Poptr_cp093; ribosomal protein S7 (A)	YP_009685986.1 ribosomal protein S7 [Populus davidiana x Populus alba var. pyramidalis]	30S ribosomal protein S7, chloroplastic OS=Populus trichocarpa OX=3694 GN=rps7-A PE=3 SV=1	30S ribosomal protein S7, chloroplastic	rps7-A
Pde00g00847	PF00361(Proton-conducting membrane transporter):Proton-conducting membrane transporter	NA	K05573 NAD(P)H-quinone oxidoreductase subunit 2 [EC:7.1.1.2] | (RefSeq) NADH-quinone oxidoreductase protein (A)	KAH0712465.1 hypothetical protein KY289_008424 [Solanum tuberosum]	NAD(P)H-quinone oxidoreductase subunit 2 A, chloroplastic OS=Coffea arabica OX=13443 GN=ndhB1 PE=3 SV=1	NAD(P)H-quinone oxidoreductase subunit 2 A, chloroplastic	ndhB1
Pde00g00848	PF00361(Proton-conducting membrane transporter):Proton-conducting membrane transporter	NA	K05573 NAD(P)H-quinone oxidoreductase subunit 2 [EC:7.1.1.2] | (RefSeq) uncharacterized protein LOC109244033 (A)	QGA84910.1 NADH-plastoquinone oxidoreductase subunit 2, partial [Albizia adianthifolia]	NAD(P)H-quinone oxidoreductase subunit 2 B, chloroplastic OS=Populus trichocarpa OX=3694 GN=ndhB2 PE=3 SV=1	NAD(P)H-quinone oxidoreductase subunit 2 B, chloroplastic	ndhB2
Pde00g00849	PF05695(Plant protein of unknown function (DUF825)):Plant protein of unknown function (DUF825);PF00004(ATPase family associated with various cellular activities (AAA)):ATPase family associated with various cellular activities (AAA)	molecular_function:ATP binding "Interacting selectively and non-covalently with ATP, adenosine 5'-triphosphate, a universally important coenzyme and enzyme regulator." [ISBN:0198506732](GO:0005524),molecular_function:ATPase activity "Catalysis of the reaction: ATP + H2O = ADP + phosphate + 2 H+. May or may not be coupled to another reaction." [EC:3.6.1.3, GOC:jl](GO:0016887)	K02689 photosystem I P700 chlorophyll a apoprotein A1 | (RefSeq) protein Ycf2-like (A)	YP_009054472.1 hypothetical chloroplast RF21 [Populus pruinosa|Populus euphratica]	Protein Ycf2 OS=Populus alba OX=43335 GN=ycf2-A PE=3 SV=1	Protein Ycf2	ycf2-A
Pde00g00850	PF05695(Plant protein of unknown function (DUF825)):Plant protein of unknown function (DUF825)	NA	K02886 large subunit ribosomal protein L2 | (RefSeq) uncharacterized protein LOC111895953 (A)	UFI53139.1 hypothetical chloroplast RF21 [Populus pamirica]	Protein Ycf2 OS=Populus trichocarpa OX=3694 GN=ycf2-1 PE=3 SV=1	Protein Ycf2	ycf2-1
Pde00g00851	PF03947(Ribosomal Proteins L2, C-terminal domain):Ribosomal Proteins L2, C-terminal domain;PF00181(Ribosomal Proteins L2, RNA binding domain):Ribosomal Proteins L2, RNA binding domain	molecular_function:RNA binding "Interacting selectively and non-covalently with an RNA molecule or a portion thereof." [GOC:jl, GOC:mah](GO:0003723),molecular_function:structural constituent of ribosome "The action of a molecule that contributes to the structural integrity of the ribosome." [GOC:mah](GO:0003735),cellular_component:ribosome "An intracellular organelle, about 200 A in diameter, con…	K02886 large subunit ribosomal protein L2 | (RefSeq) rpl2, JacuC_p085; ribosomal protein L2 (A)	QJS51892.1 ribosomal protein L2 [Sycopsis sinensis]	50S ribosomal protein L2, chloroplastic OS=Populus trichocarpa OX=3694 GN=rpl2-A PE=3 SV=1	50S ribosomal protein L2, chloroplastic	rpl2-A
Pde00g00852	PF00124(Photosynthetic reaction centre protein):Photosynthetic reaction centre protein	molecular_function:electron transfer activity "Any molecular entity that serves as an electron acceptor and electron donor in an electron transport chain. An electron transport chain is a process in which a series of electron carriers operate together to transfer electrons from donors to any of several different terminal electron acceptors to generate a transmembrane electrochemical gradient." [I…	K02703 photosystem II P680 reaction center D1 protein [EC:1.10.3.9] | (RefSeq) psbA, EucgrC_p001; photosystem II protein D1 (A)	AFU95416.1 PsbA, partial [Podocalyx loranthoides]	Photosystem II protein D1 OS=Populus trichocarpa OX=3694 GN=psbA PE=2 SV=1	Photosystem II protein D1	psbA
Pde00g00853	PF02874(ATP synthase alpha/beta family, beta-barrel domain):ATP synthase alpha/beta family, beta-barrel domain;PF00006(ATP synthase alpha/beta family, nucleotide-binding domain):ATP synthase alpha/beta family, nucleotide-binding domain;PF00306(ATP synthase alpha/beta chain, C terminal domain):ATP synthase alpha/beta chain, C terminal domain	molecular_function:ATP binding "Interacting selectively and non-covalently with ATP, adenosine 5'-triphosphate, a universally important coenzyme and enzyme regulator." [ISBN:0198506732](GO:0005524),biological_process:ATP synthesis coupled proton transport "The transport of protons across a membrane to generate an electrochemical gradient [proton-motive force] that powers ATP synthesis." [ISBN:071…	K02111 F-type H+/Na+-transporting ATPase subunit alpha [EC:7.1.2.2 7.2.2.1] | (RefSeq) atpA, Poptr_cp005; ATP synthase CF1 alpha subunit (A)	QUT10330.1 ATP synthase CF1 alpha subunit [Salix breviserrata]	ATP synthase subunit alpha, chloroplastic OS=Populus trichocarpa OX=3694 GN=atpA PE=3 SV=1	ATP synthase subunit alpha, chloroplastic	atpA
Pde00g00854	PF00430(ATP synthase B/B' CF(0)):ATP synthase B/B' CF(0)	molecular_function:proton transmembrane transporter activity "Enables the transfer of a proton from one side of a membrane to the other." [GOC:ai](GO:0015078),biological_process:ATP synthesis coupled proton transport "The transport of protons across a membrane to generate an electrochemical gradient [proton-motive force] that powers ATP synthesis." [ISBN:0716731363](GO:0015986),cellular_component…	K02109 F-type H+-transporting ATPase subunit b | (RefSeq) atpF, RCOM_ORF00015; ATP synthase CF0 B subunit (A)	YP_009327661.1 ATP synthase CF0 subunit I [Idesia polycarpa]	ATP synthase subunit b, chloroplastic OS=Populus trichocarpa OX=3694 GN=atpF PE=3 SV=1	ATP synthase subunit b, chloroplastic	atpF
Pde00g00855	PF00137(ATP synthase subunit C):ATP synthase subunit C	molecular_function:proton transmembrane transporter activity "Enables the transfer of a proton from one side of a membrane to the other." [GOC:ai](GO:0015078),biological_process:ATP synthesis coupled proton transport "The transport of protons across a membrane to generate an electrochemical gradient [proton-motive force] that powers ATP synthesis." [ISBN:0716731363](GO:0015986),cellular_component…	K02110 F-type H+-transporting ATPase subunit c | (RefSeq) atpH; ATP synthase CF0 subunit III (A)	YP_009627550.1 ATP synthase CF0 C subunit [Allium rude|Allium chrysocephalum]	ATP synthase subunit c, chloroplastic OS=Vitis vinifera OX=29760 GN=atpH PE=3 SV=1	ATP synthase subunit c, chloroplastic	atpH
Pde00g00856	PF00119(ATP synthase A chain):ATP synthase A chain	molecular_function:proton transmembrane transporter activity "Enables the transfer of a proton from one side of a membrane to the other." [GOC:ai](GO:0015078),biological_process:ATP synthesis coupled proton transport "The transport of protons across a membrane to generate an electrochemical gradient [proton-motive force] that powers ATP synthesis." [ISBN:0716731363](GO:0015986),cellular_component…	K02108 F-type H+-transporting ATPase subunit a | (RefSeq) atpI, Poptr_cp008; ATP synthase CF0 A subunit (A)	UFI52321.1 ATP synthase CF0 subunit IV [Populus mainlingensis|Populus pseudoglauca]	ATP synthase subunit a, chloroplastic OS=Populus trichocarpa OX=3694 GN=atpI PE=3 SV=1	ATP synthase subunit a, chloroplastic	atpI
Pde00g00857	PF00318(Ribosomal protein S2):Ribosomal protein S2	molecular_function:structural constituent of ribosome "The action of a molecule that contributes to the structural integrity of the ribosome." [GOC:mah](GO:0003735),cellular_component:ribosome "An intracellular organelle, about 200 A in diameter, consisting of RNA and protein. It is the site of protein biosynthesis resulting from translation of messenger RNA [mRNA]. It consists of two subunits, o…	K02967 small subunit ribosomal protein S2 | (RefSeq) rps2, Poptr_cp009; ribosomal protein S2 (A)	YP_009121598.1 ribosomal protein S2 [Salix koreensis|Salix magnifica|Salix hastata|Salix sp.|Salix helvetica|Salix babylonica|Bennettiodendron brevipes|Salix repens subsp. rosmarinifolia|Salix acutifolia|Salix sinopurpurea|Salix myrsinifolia|Salix rehderiana|Salix lapponum|Salix wilhelmsiana|Salix silesiaca|Salix sitchensis|Salix gordejevii|Salix chienii|Salix kochiana|Salix caprea|Salix daphnoid…	30S ribosomal protein S2, chloroplastic OS=Populus trichocarpa OX=3694 GN=rps2 PE=3 SV=1	30S ribosomal protein S2, chloroplastic	rps2
Pde00g00858	PF00318(Ribosomal protein S2):Ribosomal protein S2	molecular_function:structural constituent of ribosome "The action of a molecule that contributes to the structural integrity of the ribosome." [GOC:mah](GO:0003735),cellular_component:ribosome "An intracellular organelle, about 200 A in diameter, consisting of RNA and protein. It is the site of protein biosynthesis resulting from translation of messenger RNA [mRNA]. It consists of two subunits, o…	K02967 small subunit ribosomal protein S2 | (RefSeq) rps2, Poptr_cp009; ribosomal protein S2 (A)	YP_009051551.1 30S ribosomal protein S2 [Salix eriocephala|Salix interior]	30S ribosomal protein S2, chloroplastic OS=Populus trichocarpa OX=3694 GN=rps2 PE=3 SV=1	30S ribosomal protein S2, chloroplastic	rps2
Pde00g00859	PF00119(ATP synthase A chain):ATP synthase A chain	molecular_function:proton transmembrane transporter activity "Enables the transfer of a proton from one side of a membrane to the other." [GOC:ai](GO:0015078),biological_process:ATP synthesis coupled proton transport "The transport of protons across a membrane to generate an electrochemical gradient [proton-motive force] that powers ATP synthesis." [ISBN:0716731363](GO:0015986),cellular_component…	K02108 F-type H+-transporting ATPase subunit a | (RefSeq) atpI, Poptr_cp008; ATP synthase CF0 A subunit (A)	UFI52321.1 ATP synthase CF0 subunit IV [Populus mainlingensis|Populus pseudoglauca]	ATP synthase subunit a, chloroplastic OS=Populus trichocarpa OX=3694 GN=atpI PE=3 SV=1	ATP synthase subunit a, chloroplastic	atpI
Pde00g00860	PF00137(ATP synthase subunit C):ATP synthase subunit C	molecular_function:proton transmembrane transporter activity "Enables the transfer of a proton from one side of a membrane to the other." [GOC:ai](GO:0015078),biological_process:ATP synthesis coupled proton transport "The transport of protons across a membrane to generate an electrochemical gradient [proton-motive force] that powers ATP synthesis." [ISBN:0716731363](GO:0015986),cellular_component…	K02110 F-type H+-transporting ATPase subunit c | (RefSeq) atpH; ATP synthase CF0 subunit III (A)	YP_009627550.1 ATP synthase CF0 C subunit [Allium rude|Allium chrysocephalum]	ATP synthase subunit c, chloroplastic OS=Vitis vinifera OX=29760 GN=atpH PE=3 SV=1	ATP synthase subunit c, chloroplastic	atpH
Pde00g00861	PF00430(ATP synthase B/B' CF(0)):ATP synthase B/B' CF(0)	molecular_function:proton transmembrane transporter activity "Enables the transfer of a proton from one side of a membrane to the other." [GOC:ai](GO:0015078),biological_process:ATP synthesis coupled proton transport "The transport of protons across a membrane to generate an electrochemical gradient [proton-motive force] that powers ATP synthesis." [ISBN:0716731363](GO:0015986),cellular_component…	K02109 F-type H+-transporting ATPase subunit b | (RefSeq) atpF, RCOM_ORF00015; ATP synthase CF0 B subunit (A)	YP_009327661.1 ATP synthase CF0 subunit I [Idesia polycarpa]	ATP synthase subunit b, chloroplastic OS=Populus trichocarpa OX=3694 GN=atpF PE=3 SV=1	ATP synthase subunit b, chloroplastic	atpF
Pde00g00862	PF00306(ATP synthase alpha/beta chain, C terminal domain):ATP synthase alpha/beta chain, C terminal domain;PF00006(ATP synthase alpha/beta family, nucleotide-binding domain):ATP synthase alpha/beta family, nucleotide-binding domain;PF02874(ATP synthase alpha/beta family, beta-barrel domain):ATP synthase alpha/beta family, beta-barrel domain	molecular_function:ATP binding "Interacting selectively and non-covalently with ATP, adenosine 5'-triphosphate, a universally important coenzyme and enzyme regulator." [ISBN:0198506732](GO:0005524),biological_process:ATP synthesis coupled proton transport "The transport of protons across a membrane to generate an electrochemical gradient [proton-motive force] that powers ATP synthesis." [ISBN:071…	K02111 F-type H+/Na+-transporting ATPase subunit alpha [EC:7.1.2.2 7.2.2.1] | (RefSeq) atpA, Poptr_cp005; ATP synthase CF1 alpha subunit (A)	QUT10330.1 ATP synthase CF1 alpha subunit [Salix breviserrata]	ATP synthase subunit alpha, chloroplastic OS=Populus trichocarpa OX=3694 GN=atpA PE=3 SV=1	ATP synthase subunit alpha, chloroplastic	atpA
Pde00g00863	PF00124(Photosynthetic reaction centre protein):Photosynthetic reaction centre protein	molecular_function:electron transfer activity "Any molecular entity that serves as an electron acceptor and electron donor in an electron transport chain. An electron transport chain is a process in which a series of electron carriers operate together to transfer electrons from donors to any of several different terminal electron acceptors to generate a transmembrane electrochemical gradient." [I…	K02703 photosystem II P680 reaction center D1 protein [EC:1.10.3.9] | (RefSeq) psbA, EucgrC_p001; photosystem II protein D1 (A)	AFU95416.1 PsbA, partial [Podocalyx loranthoides]	Photosystem II protein D1 OS=Populus trichocarpa OX=3694 GN=psbA PE=2 SV=1	Photosystem II protein D1	psbA
Pde00g00864	PF03947(Ribosomal Proteins L2, C-terminal domain):Ribosomal Proteins L2, C-terminal domain;PF00181(Ribosomal Proteins L2, RNA binding domain):Ribosomal Proteins L2, RNA binding domain	molecular_function:RNA binding "Interacting selectively and non-covalently with an RNA molecule or a portion thereof." [GOC:jl, GOC:mah](GO:0003723),molecular_function:structural constituent of ribosome "The action of a molecule that contributes to the structural integrity of the ribosome." [GOC:mah](GO:0003735),cellular_component:ribosome "An intracellular organelle, about 200 A in diameter, con…	K02886 large subunit ribosomal protein L2 | (RefSeq) rpl2, JacuC_p085; ribosomal protein L2 (A)	QJS51892.1 ribosomal protein L2 [Sycopsis sinensis]	50S ribosomal protein L2, chloroplastic OS=Populus trichocarpa OX=3694 GN=rpl2-A PE=3 SV=1	50S ribosomal protein L2, chloroplastic	rpl2-A
Pde00g00865	PF10705(Chloroplast protein precursor Ycf15 putative):Chloroplast protein precursor Ycf15 putative;PF00004(ATPase family associated with various cellular activities (AAA)):ATPase family associated with various cellular activities (AAA);PF05695(Plant protein of unknown function (DUF825)):Plant protein of unknown function (DUF825)	molecular_function:ATP binding "Interacting selectively and non-covalently with ATP, adenosine 5'-triphosphate, a universally important coenzyme and enzyme regulator." [ISBN:0198506732](GO:0005524),molecular_function:ATPase activity "Catalysis of the reaction: ATP + H2O = ADP + phosphate + 2 H+. May or may not be coupled to another reaction." [EC:3.6.1.3, GOC:jl](GO:0016887)	K02689 photosystem I P700 chlorophyll a apoprotein A1 | (RefSeq) protein Ycf2-like (A)	KAG6735395.1 hypothetical protein POTOM_062032 [Populus tomentosa]	Protein Ycf2 OS=Populus trichocarpa OX=3694 GN=ycf2-1 PE=3 SV=1	Protein Ycf2	ycf2-1
Pde00g00866	PF00361(Proton-conducting membrane transporter):Proton-conducting membrane transporter	NA	K05573 NAD(P)H-quinone oxidoreductase subunit 2 [EC:7.1.1.2] | (RefSeq) uncharacterized protein LOC109244033 (A)	QBX04125.1 NADH dehydrogenase subunit 2, partial [Pelargonium endlicherianum]	NAD(P)H-quinone oxidoreductase subunit 2 B, chloroplastic OS=Manihot esculenta OX=3983 GN=ndhB2 PE=3 SV=1	NAD(P)H-quinone oxidoreductase subunit 2 B, chloroplastic	ndhB2
Pde00g00867	PF00361(Proton-conducting membrane transporter):Proton-conducting membrane transporter	NA	K05573 NAD(P)H-quinone oxidoreductase subunit 2 [EC:7.1.1.2] | (RefSeq) NADH-quinone oxidoreductase protein (A)	KAH0712465.1 hypothetical protein KY289_008424 [Solanum tuberosum]	NAD(P)H-quinone oxidoreductase subunit 2 A, chloroplastic OS=Coffea arabica OX=13443 GN=ndhB1 PE=3 SV=1	NAD(P)H-quinone oxidoreductase subunit 2 A, chloroplastic	ndhB1
Pde00g00868	PF00177(Ribosomal protein S7p/S5e):Ribosomal protein S7p/S5e	molecular_function:RNA binding "Interacting selectively and non-covalently with an RNA molecule or a portion thereof." [GOC:jl, GOC:mah](GO:0003723),molecular_function:structural constituent of ribosome "The action of a molecule that contributes to the structural integrity of the ribosome." [GOC:mah](GO:0003735),biological_process:translation "The cellular metabolic process in which a protein is …	K02992 small subunit ribosomal protein S7 | (RefSeq) rps7, Poptr_cp093; ribosomal protein S7 (A)	YP_009685986.1 ribosomal protein S7 [Populus davidiana x Populus alba var. pyramidalis]	30S ribosomal protein S7, chloroplastic OS=Populus trichocarpa OX=3694 GN=rps7-A PE=3 SV=1	30S ribosomal protein S7, chloroplastic	rps7-A
Pde00g00869	PF00164(Ribosomal protein S12/S23):Ribosomal protein S12/S23	molecular_function:structural constituent of ribosome "The action of a molecule that contributes to the structural integrity of the ribosome." [GOC:mah](GO:0003735),cellular_component:ribosome "An intracellular organelle, about 200 A in diameter, consisting of RNA and protein. It is the site of protein biosynthesis resulting from translation of messenger RNA [mRNA]. It consists of two subunits, o…	K02950 small subunit ribosomal protein S12 | (RefSeq) uncharacterized protein LOC111438394 (A)	CAH2047395.1 unnamed protein product [Thlaspi arvense]	30S ribosomal protein S12-B, chloroplastic OS=Populus trichocarpa OX=3694 GN=rps12-B PE=3 SV=1	30S ribosomal protein S12-B, chloroplastic	rps12-B
Pde00g00870	NA	NA	NA	YP_001109551.1 hypothetical protein Poptr_cp073 [Populus nigra|Populus trichocarpa]	NA	NA	NA
Pde00g00871	PF00318(Ribosomal protein S2):Ribosomal protein S2	molecular_function:structural constituent of ribosome "The action of a molecule that contributes to the structural integrity of the ribosome." [GOC:mah](GO:0003735),cellular_component:ribosome "An intracellular organelle, about 200 A in diameter, consisting of RNA and protein. It is the site of protein biosynthesis resulting from translation of messenger RNA [mRNA]. It consists of two subunits, o…	K02967 small subunit ribosomal protein S2 | (RefSeq) rps2, Poptr_cp009; ribosomal protein S2 (A)	YP_009051551.1 30S ribosomal protein S2 [Salix eriocephala|Salix interior]	30S ribosomal protein S2, chloroplastic OS=Populus trichocarpa OX=3694 GN=rps2 PE=3 SV=1	30S ribosomal protein S2, chloroplastic	rps2
Pde00g00872	PF00119(ATP synthase A chain):ATP synthase A chain	molecular_function:proton transmembrane transporter activity "Enables the transfer of a proton from one side of a membrane to the other." [GOC:ai](GO:0015078),biological_process:ATP synthesis coupled proton transport "The transport of protons across a membrane to generate an electrochemical gradient [proton-motive force] that powers ATP synthesis." [ISBN:0716731363](GO:0015986),cellular_component…	K02108 F-type H+-transporting ATPase subunit a | (RefSeq) atpI, Poptr_cp008; ATP synthase CF0 A subunit (A)	UFI52321.1 ATP synthase CF0 subunit IV [Populus mainlingensis|Populus pseudoglauca]	ATP synthase subunit a, chloroplastic OS=Populus trichocarpa OX=3694 GN=atpI PE=3 SV=1	ATP synthase subunit a, chloroplastic	atpI
Pde00g00873	PF00137(ATP synthase subunit C):ATP synthase subunit C	molecular_function:proton transmembrane transporter activity "Enables the transfer of a proton from one side of a membrane to the other." [GOC:ai](GO:0015078),biological_process:ATP synthesis coupled proton transport "The transport of protons across a membrane to generate an electrochemical gradient [proton-motive force] that powers ATP synthesis." [ISBN:0716731363](GO:0015986),cellular_component…	K02110 F-type H+-transporting ATPase subunit c | (RefSeq) atpH; ATP synthase CF0 subunit III (A)	YP_009627550.1 ATP synthase CF0 C subunit [Allium rude|Allium chrysocephalum]	ATP synthase subunit c, chloroplastic OS=Vitis vinifera OX=29760 GN=atpH PE=3 SV=1	ATP synthase subunit c, chloroplastic	atpH
Pde00g00874	PF00430(ATP synthase B/B' CF(0)):ATP synthase B/B' CF(0)	molecular_function:proton transmembrane transporter activity "Enables the transfer of a proton from one side of a membrane to the other." [GOC:ai](GO:0015078),biological_process:ATP synthesis coupled proton transport "The transport of protons across a membrane to generate an electrochemical gradient [proton-motive force] that powers ATP synthesis." [ISBN:0716731363](GO:0015986),cellular_component…	K02109 F-type H+-transporting ATPase subunit b | (RefSeq) atpF, RCOM_ORF00015; ATP synthase CF0 B subunit (A)	YP_009327661.1 ATP synthase CF0 subunit I [Idesia polycarpa]	ATP synthase subunit b, chloroplastic OS=Populus trichocarpa OX=3694 GN=atpF PE=3 SV=1	ATP synthase subunit b, chloroplastic	atpF
Pde00g00875	PF00306(ATP synthase alpha/beta chain, C terminal domain):ATP synthase alpha/beta chain, C terminal domain;PF02874(ATP synthase alpha/beta family, beta-barrel domain):ATP synthase alpha/beta family, beta-barrel domain;PF00006(ATP synthase alpha/beta family, nucleotide-binding domain):ATP synthase alpha/beta family, nucleotide-binding domain	molecular_function:ATP binding "Interacting selectively and non-covalently with ATP, adenosine 5'-triphosphate, a universally important coenzyme and enzyme regulator." [ISBN:0198506732](GO:0005524),biological_process:ATP synthesis coupled proton transport "The transport of protons across a membrane to generate an electrochemical gradient [proton-motive force] that powers ATP synthesis." [ISBN:071…	K02111 F-type H+/Na+-transporting ATPase subunit alpha [EC:7.1.2.2 7.2.2.1] | (RefSeq) atpA, Poptr_cp005; ATP synthase CF1 alpha subunit (A)	QUT10330.1 ATP synthase CF1 alpha subunit [Salix breviserrata]	ATP synthase subunit alpha, chloroplastic OS=Populus trichocarpa OX=3694 GN=atpA PE=3 SV=1	ATP synthase subunit alpha, chloroplastic	atpA
Pde00g00876	PF00124(Photosynthetic reaction centre protein):Photosynthetic reaction centre protein	biological_process:photosynthetic electron transport in photosystem II "A photosynthetic electron transport chain in which electrons move from the primary electron acceptor [Quinone, Q] through a chain of electron transport molecules in the thylakoid membrane until they reach the ultimate electron acceptor of Photosystem II, which is plastocyanin [PC]. The electron is then passed to the P700 chlo…	K02703 photosystem II P680 reaction center D1 protein [EC:1.10.3.9] | (RefSeq) hypothetical protein (A)	YP_009336096.1 photosystem II protein D1 [Ulmus laciniata]	Photosystem II protein D1 OS=Aethionema cordifolium OX=434059 GN=psbA PE=3 SV=1	Photosystem II protein D1	psbA
Pde00g00877	PF00124(Photosynthetic reaction centre protein):Photosynthetic reaction centre protein	biological_process:photosynthetic electron transport in photosystem II "A photosynthetic electron transport chain in which electrons move from the primary electron acceptor [Quinone, Q] through a chain of electron transport molecules in the thylakoid membrane until they reach the ultimate electron acceptor of Photosystem II, which is plastocyanin [PC]. The electron is then passed to the P700 chlo…	K02703 photosystem II P680 reaction center D1 protein [EC:1.10.3.9] | (RefSeq) psbA; photosystem II protein D1 (A)	QGN67087.1 photosystem II protein D1, partial [Hosta jonesii|Hosta capitata|Hosta minor|Hosta yingeri|Hosta venusta]	Photosystem II protein D1 OS=Populus trichocarpa OX=3694 GN=psbA PE=2 SV=1	Photosystem II protein D1	psbA
Pde00g00878	PF00181(Ribosomal Proteins L2, RNA binding domain):Ribosomal Proteins L2, RNA binding domain;PF03947(Ribosomal Proteins L2, C-terminal domain):Ribosomal Proteins L2, C-terminal domain	molecular_function:RNA binding "Interacting selectively and non-covalently with an RNA molecule or a portion thereof." [GOC:jl, GOC:mah](GO:0003723),molecular_function:structural constituent of ribosome "The action of a molecule that contributes to the structural integrity of the ribosome." [GOC:mah](GO:0003735),cellular_component:ribosome "An intracellular organelle, about 200 A in diameter, con…	K02886 large subunit ribosomal protein L2 | (RefSeq) rpl2, JacuC_p085; ribosomal protein L2 (A)	QJS51892.1 ribosomal protein L2 [Sycopsis sinensis]	50S ribosomal protein L2, chloroplastic OS=Populus trichocarpa OX=3694 GN=rpl2-A PE=3 SV=1	50S ribosomal protein L2, chloroplastic	rpl2-A
Pde00g00879	PF00004(ATPase family associated with various cellular activities (AAA)):ATPase family associated with various cellular activities (AAA);PF05695(Plant protein of unknown function (DUF825)):Plant protein of unknown function (DUF825)	molecular_function:ATP binding "Interacting selectively and non-covalently with ATP, adenosine 5'-triphosphate, a universally important coenzyme and enzyme regulator." [ISBN:0198506732](GO:0005524),molecular_function:ATPase activity "Catalysis of the reaction: ATP + H2O = ADP + phosphate + 2 H+. May or may not be coupled to another reaction." [EC:3.6.1.3, GOC:jl](GO:0016887)	K02689 photosystem I P700 chlorophyll a apoprotein A1 | (RefSeq) protein Ycf2-like (A)	YP_009674789.1 hypothetical chloroplast RF21 [Olmediella betschleriana]	Protein Ycf2 OS=Populus trichocarpa OX=3694 GN=ycf2-1 PE=3 SV=1	Protein Ycf2	ycf2-1
Pde00g00880	PF00361(Proton-conducting membrane transporter):Proton-conducting membrane transporter	NA	K05573 NAD(P)H-quinone oxidoreductase subunit 2 [EC:7.1.1.2] | (RefSeq) uncharacterized protein LOC109244033 (A)	QBX04125.1 NADH dehydrogenase subunit 2, partial [Pelargonium endlicherianum]	NAD(P)H-quinone oxidoreductase subunit 2 B, chloroplastic OS=Manihot esculenta OX=3983 GN=ndhB2 PE=3 SV=1	NAD(P)H-quinone oxidoreductase subunit 2 B, chloroplastic	ndhB2
Pde00g00881	PF00361(Proton-conducting membrane transporter):Proton-conducting membrane transporter	NA	K05573 NAD(P)H-quinone oxidoreductase subunit 2 [EC:7.1.1.2] | (RefSeq) NADH-quinone oxidoreductase protein (A)	KAH0712465.1 hypothetical protein KY289_008424 [Solanum tuberosum]	NAD(P)H-quinone oxidoreductase subunit 2 A, chloroplastic OS=Coffea arabica OX=13443 GN=ndhB1 PE=3 SV=1	NAD(P)H-quinone oxidoreductase subunit 2 A, chloroplastic	ndhB1
Pde00g00882	PF00177(Ribosomal protein S7p/S5e):Ribosomal protein S7p/S5e	molecular_function:RNA binding "Interacting selectively and non-covalently with an RNA molecule or a portion thereof." [GOC:jl, GOC:mah](GO:0003723),molecular_function:structural constituent of ribosome "The action of a molecule that contributes to the structural integrity of the ribosome." [GOC:mah](GO:0003735),biological_process:translation "The cellular metabolic process in which a protein is …	K02992 small subunit ribosomal protein S7 | (RefSeq) rps7, Poptr_cp093; ribosomal protein S7 (A)	YP_009685986.1 ribosomal protein S7 [Populus davidiana x Populus alba var. pyramidalis]	30S ribosomal protein S7, chloroplastic OS=Populus trichocarpa OX=3694 GN=rps7-A PE=3 SV=1	30S ribosomal protein S7, chloroplastic	rps7-A
Pde00g00883	PF00164(Ribosomal protein S12/S23):Ribosomal protein S12/S23	molecular_function:structural constituent of ribosome "The action of a molecule that contributes to the structural integrity of the ribosome." [GOC:mah](GO:0003735),cellular_component:ribosome "An intracellular organelle, about 200 A in diameter, consisting of RNA and protein. It is the site of protein biosynthesis resulting from translation of messenger RNA [mRNA]. It consists of two subunits, o…	K02950 small subunit ribosomal protein S12 | (RefSeq) uncharacterized protein LOC111438394 (A)	CAH2047395.1 unnamed protein product [Thlaspi arvense]	30S ribosomal protein S12-B, chloroplastic OS=Populus trichocarpa OX=3694 GN=rps12-B PE=3 SV=1	30S ribosomal protein S12-B, chloroplastic	rps12-B
Pde00g00884	NA	NA	NA	YP_001109551.1 hypothetical protein Poptr_cp073 [Populus nigra|Populus trichocarpa]	NA	NA	NA
Pde00g00885	PF00124(Photosynthetic reaction centre protein):Photosynthetic reaction centre protein	molecular_function:electron transfer activity "Any molecular entity that serves as an electron acceptor and electron donor in an electron transport chain. An electron transport chain is a process in which a series of electron carriers operate together to transfer electrons from donors to any of several different terminal electron acceptors to generate a transmembrane electrochemical gradient." [I…	K02703 photosystem II P680 reaction center D1 protein [EC:1.10.3.9] | (RefSeq) psbA, EucgrC_p001; photosystem II protein D1 (A)	AFU95416.1 PsbA, partial [Podocalyx loranthoides]	Photosystem II protein D1 OS=Populus trichocarpa OX=3694 GN=psbA PE=2 SV=1	Photosystem II protein D1	psbA
Pde00g00886	PF00181(Ribosomal Proteins L2, RNA binding domain):Ribosomal Proteins L2, RNA binding domain;PF03947(Ribosomal Proteins L2, C-terminal domain):Ribosomal Proteins L2, C-terminal domain	molecular_function:RNA binding "Interacting selectively and non-covalently with an RNA molecule or a portion thereof." [GOC:jl, GOC:mah](GO:0003723),molecular_function:structural constituent of ribosome "The action of a molecule that contributes to the structural integrity of the ribosome." [GOC:mah](GO:0003735),cellular_component:ribosome "An intracellular organelle, about 200 A in diameter, con…	K02886 large subunit ribosomal protein L2 | (RefSeq) rpl2, JacuC_p085; ribosomal protein L2 (A)	QJS51892.1 ribosomal protein L2 [Sycopsis sinensis]	50S ribosomal protein L2, chloroplastic OS=Populus trichocarpa OX=3694 GN=rpl2-A PE=3 SV=1	50S ribosomal protein L2, chloroplastic	rpl2-A
Pde00g00887	PF00004(ATPase family associated with various cellular activities (AAA)):ATPase family associated with various cellular activities (AAA);PF05695(Plant protein of unknown function (DUF825)):Plant protein of unknown function (DUF825)	molecular_function:ATP binding "Interacting selectively and non-covalently with ATP, adenosine 5'-triphosphate, a universally important coenzyme and enzyme regulator." [ISBN:0198506732](GO:0005524),molecular_function:ATPase activity "Catalysis of the reaction: ATP + H2O = ADP + phosphate + 2 H+. May or may not be coupled to another reaction." [EC:3.6.1.3, GOC:jl](GO:0016887)	K02689 photosystem I P700 chlorophyll a apoprotein A1 | (RefSeq) protein Ycf2-like (A)	YP_009674789.1 hypothetical chloroplast RF21 [Olmediella betschleriana]	Protein Ycf2 OS=Populus trichocarpa OX=3694 GN=ycf2-1 PE=3 SV=1	Protein Ycf2	ycf2-1
Pde00g00888	PF00361(Proton-conducting membrane transporter):Proton-conducting membrane transporter	NA	K05573 NAD(P)H-quinone oxidoreductase subunit 2 [EC:7.1.1.2] | (RefSeq) uncharacterized protein LOC109244033 (A)	QBX04125.1 NADH dehydrogenase subunit 2, partial [Pelargonium endlicherianum]	NAD(P)H-quinone oxidoreductase subunit 2 B, chloroplastic OS=Manihot esculenta OX=3983 GN=ndhB2 PE=3 SV=1	NAD(P)H-quinone oxidoreductase subunit 2 B, chloroplastic	ndhB2
Pde00g00889	PF00361(Proton-conducting membrane transporter):Proton-conducting membrane transporter	NA	K05573 NAD(P)H-quinone oxidoreductase subunit 2 [EC:7.1.1.2] | (RefSeq) NADH-quinone oxidoreductase protein (A)	KAH0712465.1 hypothetical protein KY289_008424 [Solanum tuberosum]	NAD(P)H-quinone oxidoreductase subunit 2 A, chloroplastic OS=Coffea arabica OX=13443 GN=ndhB1 PE=3 SV=1	NAD(P)H-quinone oxidoreductase subunit 2 A, chloroplastic	ndhB1
Pde00g00890	PF00124(Photosynthetic reaction centre protein):Photosynthetic reaction centre protein	molecular_function:electron transfer activity "Any molecular entity that serves as an electron acceptor and electron donor in an electron transport chain. An electron transport chain is a process in which a series of electron carriers operate together to transfer electrons from donors to any of several different terminal electron acceptors to generate a transmembrane electrochemical gradient." [I…	K02703 photosystem II P680 reaction center D1 protein [EC:1.10.3.9] | (RefSeq) psbA, EucgrC_p001; photosystem II protein D1 (A)	AFU95416.1 PsbA, partial [Podocalyx loranthoides]	Photosystem II protein D1 OS=Populus trichocarpa OX=3694 GN=psbA PE=2 SV=1	Photosystem II protein D1	psbA
Pde00g00891	PF00181(Ribosomal Proteins L2, RNA binding domain):Ribosomal Proteins L2, RNA binding domain;PF03947(Ribosomal Proteins L2, C-terminal domain):Ribosomal Proteins L2, C-terminal domain	molecular_function:RNA binding "Interacting selectively and non-covalently with an RNA molecule or a portion thereof." [GOC:jl, GOC:mah](GO:0003723),molecular_function:structural constituent of ribosome "The action of a molecule that contributes to the structural integrity of the ribosome." [GOC:mah](GO:0003735),cellular_component:ribosome "An intracellular organelle, about 200 A in diameter, con…	K02886 large subunit ribosomal protein L2 | (RefSeq) rpl2, JacuC_p085; ribosomal protein L2 (A)	QJS51892.1 ribosomal protein L2 [Sycopsis sinensis]	50S ribosomal protein L2, chloroplastic OS=Populus trichocarpa OX=3694 GN=rpl2-A PE=3 SV=1	50S ribosomal protein L2, chloroplastic	rpl2-A
Pde00g00892	PF05695(Plant protein of unknown function (DUF825)):Plant protein of unknown function (DUF825);PF00004(ATPase family associated with various cellular activities (AAA)):ATPase family associated with various cellular activities (AAA)	molecular_function:ATP binding "Interacting selectively and non-covalently with ATP, adenosine 5'-triphosphate, a universally important coenzyme and enzyme regulator." [ISBN:0198506732](GO:0005524),molecular_function:ATPase activity "Catalysis of the reaction: ATP + H2O = ADP + phosphate + 2 H+. May or may not be coupled to another reaction." [EC:3.6.1.3, GOC:jl](GO:0016887)	K02689 photosystem I P700 chlorophyll a apoprotein A1 | (RefSeq) protein Ycf2-like (A)	YP_009674789.1 hypothetical chloroplast RF21 [Olmediella betschleriana]	Protein Ycf2 OS=Populus trichocarpa OX=3694 GN=ycf2-1 PE=3 SV=1	Protein Ycf2	ycf2-1
Pde00g00893	PF00361(Proton-conducting membrane transporter):Proton-conducting membrane transporter	NA	K05573 NAD(P)H-quinone oxidoreductase subunit 2 [EC:7.1.1.2] | (RefSeq) uncharacterized protein LOC109244033 (A)	QBX04125.1 NADH dehydrogenase subunit 2, partial [Pelargonium endlicherianum]	NAD(P)H-quinone oxidoreductase subunit 2 B, chloroplastic OS=Manihot esculenta OX=3983 GN=ndhB2 PE=3 SV=1	NAD(P)H-quinone oxidoreductase subunit 2 B, chloroplastic	ndhB2
Pde00g00894	PF00361(Proton-conducting membrane transporter):Proton-conducting membrane transporter	NA	K05573 NAD(P)H-quinone oxidoreductase subunit 2 [EC:7.1.1.2] | (RefSeq) NADH-quinone oxidoreductase protein (A)	KAH0712465.1 hypothetical protein KY289_008424 [Solanum tuberosum]	NAD(P)H-quinone oxidoreductase subunit 2 A, chloroplastic OS=Coffea arabica OX=13443 GN=ndhB1 PE=3 SV=1	NAD(P)H-quinone oxidoreductase subunit 2 A, chloroplastic	ndhB1
Pde00g00895	PF00177(Ribosomal protein S7p/S5e):Ribosomal protein S7p/S5e	molecular_function:RNA binding "Interacting selectively and non-covalently with an RNA molecule or a portion thereof." [GOC:jl, GOC:mah](GO:0003723),molecular_function:structural constituent of ribosome "The action of a molecule that contributes to the structural integrity of the ribosome." [GOC:mah](GO:0003735),biological_process:translation "The cellular metabolic process in which a protein is …	K02992 small subunit ribosomal protein S7 | (RefSeq) rps7, Poptr_cp093; ribosomal protein S7 (A)	YP_009685986.1 ribosomal protein S7 [Populus davidiana x Populus alba var. pyramidalis]	30S ribosomal protein S7, chloroplastic OS=Populus trichocarpa OX=3694 GN=rps7-A PE=3 SV=1	30S ribosomal protein S7, chloroplastic	rps7-A
Pde00g00896	PF00124(Photosynthetic reaction centre protein):Photosynthetic reaction centre protein	molecular_function:electron transfer activity "Any molecular entity that serves as an electron acceptor and electron donor in an electron transport chain. An electron transport chain is a process in which a series of electron carriers operate together to transfer electrons from donors to any of several different terminal electron acceptors to generate a transmembrane electrochemical gradient." [I…	K02703 photosystem II P680 reaction center D1 protein [EC:1.10.3.9] | (RefSeq) psbA, EucgrC_p001; photosystem II protein D1 (A)	AFU95416.1 PsbA, partial [Podocalyx loranthoides]	Photosystem II protein D1 OS=Populus trichocarpa OX=3694 GN=psbA PE=2 SV=1	Photosystem II protein D1	psbA
Pde00g00897	PF03947(Ribosomal Proteins L2, C-terminal domain):Ribosomal Proteins L2, C-terminal domain;PF00181(Ribosomal Proteins L2, RNA binding domain):Ribosomal Proteins L2, RNA binding domain	molecular_function:RNA binding "Interacting selectively and non-covalently with an RNA molecule or a portion thereof." [GOC:jl, GOC:mah](GO:0003723),molecular_function:structural constituent of ribosome "The action of a molecule that contributes to the structural integrity of the ribosome." [GOC:mah](GO:0003735),cellular_component:ribosome "An intracellular organelle, about 200 A in diameter, con…	K02886 large subunit ribosomal protein L2 | (RefSeq) rpl2, JacuC_p085; ribosomal protein L2 (A)	QJS51892.1 ribosomal protein L2 [Sycopsis sinensis]	50S ribosomal protein L2, chloroplastic OS=Populus trichocarpa OX=3694 GN=rpl2-A PE=3 SV=1	50S ribosomal protein L2, chloroplastic	rpl2-A
Pde00g00898	PF05695(Plant protein of unknown function (DUF825)):Plant protein of unknown function (DUF825);PF00004(ATPase family associated with various cellular activities (AAA)):ATPase family associated with various cellular activities (AAA)	molecular_function:ATP binding "Interacting selectively and non-covalently with ATP, adenosine 5'-triphosphate, a universally important coenzyme and enzyme regulator." [ISBN:0198506732](GO:0005524),molecular_function:ATPase activity "Catalysis of the reaction: ATP + H2O = ADP + phosphate + 2 H+. May or may not be coupled to another reaction." [EC:3.6.1.3, GOC:jl](GO:0016887)	K02689 photosystem I P700 chlorophyll a apoprotein A1 | (RefSeq) protein Ycf2-like (A)	YP_009674789.1 hypothetical chloroplast RF21 [Olmediella betschleriana]	Protein Ycf2 OS=Populus trichocarpa OX=3694 GN=ycf2-1 PE=3 SV=1	Protein Ycf2	ycf2-1
Pde00g00899	PF00361(Proton-conducting membrane transporter):Proton-conducting membrane transporter	NA	K05573 NAD(P)H-quinone oxidoreductase subunit 2 [EC:7.1.1.2] | (RefSeq) uncharacterized protein LOC109244033 (A)	QBX04125.1 NADH dehydrogenase subunit 2, partial [Pelargonium endlicherianum]	NAD(P)H-quinone oxidoreductase subunit 2 B, chloroplastic OS=Manihot esculenta OX=3983 GN=ndhB2 PE=3 SV=1	NAD(P)H-quinone oxidoreductase subunit 2 B, chloroplastic	ndhB2
Pde00g00900	PF00361(Proton-conducting membrane transporter):Proton-conducting membrane transporter	NA	K05573 NAD(P)H-quinone oxidoreductase subunit 2 [EC:7.1.1.2] | (RefSeq) NADH-quinone oxidoreductase protein (A)	KAH0712465.1 hypothetical protein KY289_008424 [Solanum tuberosum]	NAD(P)H-quinone oxidoreductase subunit 2 A, chloroplastic OS=Coffea arabica OX=13443 GN=ndhB1 PE=3 SV=1	NAD(P)H-quinone oxidoreductase subunit 2 A, chloroplastic	ndhB1
Pde00g00901	PF00177(Ribosomal protein S7p/S5e):Ribosomal protein S7p/S5e	molecular_function:RNA binding "Interacting selectively and non-covalently with an RNA molecule or a portion thereof." [GOC:jl, GOC:mah](GO:0003723),molecular_function:structural constituent of ribosome "The action of a molecule that contributes to the structural integrity of the ribosome." [GOC:mah](GO:0003735),biological_process:translation "The cellular metabolic process in which a protein is …	K02992 small subunit ribosomal protein S7 | (RefSeq) rps7, Poptr_cp093; ribosomal protein S7 (A)	YP_009685986.1 ribosomal protein S7 [Populus davidiana x Populus alba var. pyramidalis]	30S ribosomal protein S7, chloroplastic OS=Populus trichocarpa OX=3694 GN=rps7-A PE=3 SV=1	30S ribosomal protein S7, chloroplastic	rps7-A
Pde00g00902	PF00124(Photosynthetic reaction centre protein):Photosynthetic reaction centre protein	molecular_function:electron transfer activity "Any molecular entity that serves as an electron acceptor and electron donor in an electron transport chain. An electron transport chain is a process in which a series of electron carriers operate together to transfer electrons from donors to any of several different terminal electron acceptors to generate a transmembrane electrochemical gradient." [I…	K02703 photosystem II P680 reaction center D1 protein [EC:1.10.3.9] | (RefSeq) psbA, EucgrC_p001; photosystem II protein D1 (A)	AFU95416.1 PsbA, partial [Podocalyx loranthoides]	Photosystem II protein D1 OS=Populus trichocarpa OX=3694 GN=psbA PE=2 SV=1	Photosystem II protein D1	psbA
Pde00g00903	PF03947(Ribosomal Proteins L2, C-terminal domain):Ribosomal Proteins L2, C-terminal domain;PF00181(Ribosomal Proteins L2, RNA binding domain):Ribosomal Proteins L2, RNA binding domain	molecular_function:RNA binding "Interacting selectively and non-covalently with an RNA molecule or a portion thereof." [GOC:jl, GOC:mah](GO:0003723),molecular_function:structural constituent of ribosome "The action of a molecule that contributes to the structural integrity of the ribosome." [GOC:mah](GO:0003735),cellular_component:ribosome "An intracellular organelle, about 200 A in diameter, con…	K02886 large subunit ribosomal protein L2 | (RefSeq) rpl2, JacuC_p085; ribosomal protein L2 (A)	QJS51892.1 ribosomal protein L2 [Sycopsis sinensis]	50S ribosomal protein L2, chloroplastic OS=Populus trichocarpa OX=3694 GN=rpl2-A PE=3 SV=1	50S ribosomal protein L2, chloroplastic	rpl2-A
Pde00g00904	PF05695(Plant protein of unknown function (DUF825)):Plant protein of unknown function (DUF825);PF00004(ATPase family associated with various cellular activities (AAA)):ATPase family associated with various cellular activities (AAA)	molecular_function:ATP binding "Interacting selectively and non-covalently with ATP, adenosine 5'-triphosphate, a universally important coenzyme and enzyme regulator." [ISBN:0198506732](GO:0005524),molecular_function:ATPase activity "Catalysis of the reaction: ATP + H2O = ADP + phosphate + 2 H+. May or may not be coupled to another reaction." [EC:3.6.1.3, GOC:jl](GO:0016887)	K02689 photosystem I P700 chlorophyll a apoprotein A1 | (RefSeq) protein Ycf2-like (A)	YP_009674789.1 hypothetical chloroplast RF21 [Olmediella betschleriana]	Protein Ycf2 OS=Populus trichocarpa OX=3694 GN=ycf2-1 PE=3 SV=1	Protein Ycf2	ycf2-1
Pde00g00905	PF00361(Proton-conducting membrane transporter):Proton-conducting membrane transporter	NA	K05573 NAD(P)H-quinone oxidoreductase subunit 2 [EC:7.1.1.2] | (RefSeq) uncharacterized protein LOC109244033 (A)	QBX04125.1 NADH dehydrogenase subunit 2, partial [Pelargonium endlicherianum]	NAD(P)H-quinone oxidoreductase subunit 2 B, chloroplastic OS=Manihot esculenta OX=3983 GN=ndhB2 PE=3 SV=1	NAD(P)H-quinone oxidoreductase subunit 2 B, chloroplastic	ndhB2
Pde00g00906	PF00361(Proton-conducting membrane transporter):Proton-conducting membrane transporter	NA	K05573 NAD(P)H-quinone oxidoreductase subunit 2 [EC:7.1.1.2] | (RefSeq) NADH-quinone oxidoreductase protein (A)	KAH0712465.1 hypothetical protein KY289_008424 [Solanum tuberosum]	NAD(P)H-quinone oxidoreductase subunit 2 A, chloroplastic OS=Coffea arabica OX=13443 GN=ndhB1 PE=3 SV=1	NAD(P)H-quinone oxidoreductase subunit 2 A, chloroplastic	ndhB1
Pde00g00907	PF00177(Ribosomal protein S7p/S5e):Ribosomal protein S7p/S5e	molecular_function:RNA binding "Interacting selectively and non-covalently with an RNA molecule or a portion thereof." [GOC:jl, GOC:mah](GO:0003723),molecular_function:structural constituent of ribosome "The action of a molecule that contributes to the structural integrity of the ribosome." [GOC:mah](GO:0003735),biological_process:translation "The cellular metabolic process in which a protein is …	K02992 small subunit ribosomal protein S7 | (RefSeq) rps7, Poptr_cp093; ribosomal protein S7 (A)	YP_009685986.1 ribosomal protein S7 [Populus davidiana x Populus alba var. pyramidalis]	30S ribosomal protein S7, chloroplastic OS=Populus trichocarpa OX=3694 GN=rps7-A PE=3 SV=1	30S ribosomal protein S7, chloroplastic	rps7-A
Pde00g00908	PF00164(Ribosomal protein S12/S23):Ribosomal protein S12/S23	molecular_function:structural constituent of ribosome "The action of a molecule that contributes to the structural integrity of the ribosome." [GOC:mah](GO:0003735),cellular_component:ribosome "An intracellular organelle, about 200 A in diameter, consisting of RNA and protein. It is the site of protein biosynthesis resulting from translation of messenger RNA [mRNA]. It consists of two subunits, o…	K02950 small subunit ribosomal protein S12 | (RefSeq) uncharacterized protein LOC111438394 (A)	CAH2047395.1 unnamed protein product [Thlaspi arvense]	30S ribosomal protein S12-B, chloroplastic OS=Populus trichocarpa OX=3694 GN=rps12-B PE=3 SV=1	30S ribosomal protein S12-B, chloroplastic	rps12-B
Pde00g00909	NA	NA	NA	YP_001109551.1 hypothetical protein Poptr_cp073 [Populus nigra|Populus trichocarpa]	NA	NA	NA
Pde00g00910	PF00177(Ribosomal protein S7p/S5e):Ribosomal protein S7p/S5e	molecular_function:RNA binding "Interacting selectively and non-covalently with an RNA molecule or a portion thereof." [GOC:jl, GOC:mah](GO:0003723),molecular_function:structural constituent of ribosome "The action of a molecule that contributes to the structural integrity of the ribosome." [GOC:mah](GO:0003735),biological_process:translation "The cellular metabolic process in which a protein is …	K02992 small subunit ribosomal protein S7 | (RefSeq) rps7, Poptr_cp093; ribosomal protein S7 (A)	YP_009685986.1 ribosomal protein S7 [Populus davidiana x Populus alba var. pyramidalis]	30S ribosomal protein S7, chloroplastic OS=Populus trichocarpa OX=3694 GN=rps7-A PE=3 SV=1	30S ribosomal protein S7, chloroplastic	rps7-A
Pde00g00911	PF00361(Proton-conducting membrane transporter):Proton-conducting membrane transporter	NA	K05573 NAD(P)H-quinone oxidoreductase subunit 2 [EC:7.1.1.2] | (RefSeq) NADH-quinone oxidoreductase protein (A)	KAH0712465.1 hypothetical protein KY289_008424 [Solanum tuberosum]	NAD(P)H-quinone oxidoreductase subunit 2 A, chloroplastic OS=Coffea arabica OX=13443 GN=ndhB1 PE=3 SV=1	NAD(P)H-quinone oxidoreductase subunit 2 A, chloroplastic	ndhB1
Pde00g00912	PF00361(Proton-conducting membrane transporter):Proton-conducting membrane transporter	NA	K05573 NAD(P)H-quinone oxidoreductase subunit 2 [EC:7.1.1.2] | (RefSeq) uncharacterized protein LOC109244033 (A)	QGA84910.1 NADH-plastoquinone oxidoreductase subunit 2, partial [Albizia adianthifolia]	NAD(P)H-quinone oxidoreductase subunit 2 B, chloroplastic OS=Populus trichocarpa OX=3694 GN=ndhB2 PE=3 SV=1	NAD(P)H-quinone oxidoreductase subunit 2 B, chloroplastic	ndhB2
Pde00g00913	NA	NA	K13425 WRKY transcription factor 22 | (RefSeq) WRKY transcription factor 22-like (A)	CAB4314532.1 unnamed protein product [Prunus armeniaca]	Protein Ycf2 OS=Populus alba OX=43335 GN=ycf2-A PE=3 SV=1	Protein Ycf2	ycf2-A
Pde00g00914	PF05695(Plant protein of unknown function (DUF825)):Plant protein of unknown function (DUF825)	NA	K02690 photosystem I P700 chlorophyll a apoprotein A2 | (RefSeq) photosystem I P700 chlorophyll a apoprotein A2-like (A)	UFI53139.1 hypothetical chloroplast RF21 [Populus pamirica]	Protein Ycf2 OS=Populus trichocarpa OX=3694 GN=ycf2-1 PE=3 SV=1	Protein Ycf2	ycf2-1
Pde00g00915	PF03947(Ribosomal Proteins L2, C-terminal domain):Ribosomal Proteins L2, C-terminal domain;PF00181(Ribosomal Proteins L2, RNA binding domain):Ribosomal Proteins L2, RNA binding domain	molecular_function:RNA binding "Interacting selectively and non-covalently with an RNA molecule or a portion thereof." [GOC:jl, GOC:mah](GO:0003723),molecular_function:structural constituent of ribosome "The action of a molecule that contributes to the structural integrity of the ribosome." [GOC:mah](GO:0003735),cellular_component:ribosome "An intracellular organelle, about 200 A in diameter, con…	K02886 large subunit ribosomal protein L2 | (RefSeq) rpl2, JacuC_p085; ribosomal protein L2 (A)	QJS51892.1 ribosomal protein L2 [Sycopsis sinensis]	50S ribosomal protein L2, chloroplastic OS=Populus trichocarpa OX=3694 GN=rpl2-A PE=3 SV=1	50S ribosomal protein L2, chloroplastic	rpl2-A
Pde00g00916	PF00124(Photosynthetic reaction centre protein):Photosynthetic reaction centre protein	molecular_function:electron transfer activity "Any molecular entity that serves as an electron acceptor and electron donor in an electron transport chain. An electron transport chain is a process in which a series of electron carriers operate together to transfer electrons from donors to any of several different terminal electron acceptors to generate a transmembrane electrochemical gradient." [I…	K02703 photosystem II P680 reaction center D1 protein [EC:1.10.3.9] | (RefSeq) psbA, EucgrC_p001; photosystem II protein D1 (A)	YP_009121606.1 photosystem II protein D1 [Salix rehderiana|Salix glabra|Salix myrsinifolia|Salix suchowensis|Salix integra|Salix argyracea|Salix spathulifolia|Salix kochiana|Salix caesia|Salix viminalis var. gmelinii|Salix waldsteiniana|Salix paraplesia|Salix aurita|Salix brachista|Salix silesiaca|Salix pentandra|Salix annulifera|Salix repens subsp. rosmarinifolia|Salix bicolor|Salix cupularis|Sa…	Photosystem II protein D1 OS=Populus trichocarpa OX=3694 GN=psbA PE=2 SV=1	Photosystem II protein D1	psbA
Pde00g00917	PF00164(Ribosomal protein S12/S23):Ribosomal protein S12/S23	molecular_function:structural constituent of ribosome "The action of a molecule that contributes to the structural integrity of the ribosome." [GOC:mah](GO:0003735),cellular_component:ribosome "An intracellular organelle, about 200 A in diameter, consisting of RNA and protein. It is the site of protein biosynthesis resulting from translation of messenger RNA [mRNA]. It consists of two subunits, o…	K02950 small subunit ribosomal protein S12 | (RefSeq) uncharacterized protein LOC111438394 (A)	CAH2047395.1 unnamed protein product [Thlaspi arvense]	30S ribosomal protein S12-B, chloroplastic OS=Populus trichocarpa OX=3694 GN=rps12-B PE=3 SV=1	30S ribosomal protein S12-B, chloroplastic	rps12-B
Pde00g00918	PF00177(Ribosomal protein S7p/S5e):Ribosomal protein S7p/S5e	molecular_function:RNA binding "Interacting selectively and non-covalently with an RNA molecule or a portion thereof." [GOC:jl, GOC:mah](GO:0003723),molecular_function:structural constituent of ribosome "The action of a molecule that contributes to the structural integrity of the ribosome." [GOC:mah](GO:0003735),biological_process:translation "The cellular metabolic process in which a protein is …	K02992 small subunit ribosomal protein S7 | (RefSeq) rps7, Poptr_cp093; ribosomal protein S7 (A)	RZC69730.1 hypothetical protein C5167_032856 [Papaver somniferum]	30S ribosomal protein S7, chloroplastic OS=Populus trichocarpa OX=3694 GN=rps7-A PE=3 SV=1	30S ribosomal protein S7, chloroplastic	rps7-A
Pde00g00919	PF00361(Proton-conducting membrane transporter):Proton-conducting membrane transporter	NA	K05573 NAD(P)H-quinone oxidoreductase subunit 2 [EC:7.1.1.2] | (RefSeq) NADH-quinone oxidoreductase protein (A)	KAH0712465.1 hypothetical protein KY289_008424 [Solanum tuberosum]	NAD(P)H-quinone oxidoreductase subunit 2 A, chloroplastic OS=Coffea arabica OX=13443 GN=ndhB1 PE=3 SV=1	NAD(P)H-quinone oxidoreductase subunit 2 A, chloroplastic	ndhB1
Pde00g00920	PF00361(Proton-conducting membrane transporter):Proton-conducting membrane transporter	NA	K05573 NAD(P)H-quinone oxidoreductase subunit 2 [EC:7.1.1.2] | (RefSeq) uncharacterized protein LOC109244033 (A)	QGA84910.1 NADH-plastoquinone oxidoreductase subunit 2, partial [Albizia adianthifolia]	NAD(P)H-quinone oxidoreductase subunit 2 B, chloroplastic OS=Populus trichocarpa OX=3694 GN=ndhB2 PE=3 SV=1	NAD(P)H-quinone oxidoreductase subunit 2 B, chloroplastic	ndhB2
Pde00g00921	PF05695(Plant protein of unknown function (DUF825)):Plant protein of unknown function (DUF825);PF00004(ATPase family associated with various cellular activities (AAA)):ATPase family associated with various cellular activities (AAA)	molecular_function:ATP binding "Interacting selectively and non-covalently with ATP, adenosine 5'-triphosphate, a universally important coenzyme and enzyme regulator." [ISBN:0198506732](GO:0005524),molecular_function:ATPase activity "Catalysis of the reaction: ATP + H2O = ADP + phosphate + 2 H+. May or may not be coupled to another reaction." [EC:3.6.1.3, GOC:jl](GO:0016887)	K02689 photosystem I P700 chlorophyll a apoprotein A1 | (RefSeq) protein Ycf2-like (A)	YP_009674789.1 hypothetical chloroplast RF21 [Olmediella betschleriana]	Protein Ycf2 OS=Populus trichocarpa OX=3694 GN=ycf2-1 PE=3 SV=1	Protein Ycf2	ycf2-1
Pde00g00922	PF00181(Ribosomal Proteins L2, RNA binding domain):Ribosomal Proteins L2, RNA binding domain;PF03947(Ribosomal Proteins L2, C-terminal domain):Ribosomal Proteins L2, C-terminal domain	molecular_function:RNA binding "Interacting selectively and non-covalently with an RNA molecule or a portion thereof." [GOC:jl, GOC:mah](GO:0003723),molecular_function:structural constituent of ribosome "The action of a molecule that contributes to the structural integrity of the ribosome." [GOC:mah](GO:0003735),cellular_component:ribosome "An intracellular organelle, about 200 A in diameter, con…	K02886 large subunit ribosomal protein L2 | (RefSeq) rpl2, JacuC_p085; ribosomal protein L2 (A)	QJS51892.1 ribosomal protein L2 [Sycopsis sinensis]	50S ribosomal protein L2, chloroplastic OS=Populus trichocarpa OX=3694 GN=rpl2-A PE=3 SV=1	50S ribosomal protein L2, chloroplastic	rpl2-A
Pde00g00923	PF00124(Photosynthetic reaction centre protein):Photosynthetic reaction centre protein	molecular_function:electron transfer activity "Any molecular entity that serves as an electron acceptor and electron donor in an electron transport chain. An electron transport chain is a process in which a series of electron carriers operate together to transfer electrons from donors to any of several different terminal electron acceptors to generate a transmembrane electrochemical gradient." [I…	K02703 photosystem II P680 reaction center D1 protein [EC:1.10.3.9] | (RefSeq) psbA, EucgrC_p001; photosystem II protein D1 (A)	AFU95416.1 PsbA, partial [Podocalyx loranthoides]	Photosystem II protein D1 OS=Populus trichocarpa OX=3694 GN=psbA PE=2 SV=1	Photosystem II protein D1	psbA
Pde00g00924	PF00346(Respiratory-chain NADH dehydrogenase, 49 Kd subunit):Respiratory-chain NADH dehydrogenase, 49 Kd subunit	molecular_function:oxidoreductase activity, acting on NAD[P]H "Catalysis of an oxidation-reduction [redox] reaction in which NADH or NADPH acts as a hydrogen or electron donor and reduces a hydrogen or electron acceptor." [GOC:ai](GO:0016651),molecular_function:quinone binding "Interacting selectively and non-covalently with a quinone, any member of a class of diketones derivable from aromatic co…	K05579 NAD(P)H-quinone oxidoreductase subunit H [EC:7.1.1.2] | (RefSeq) ndhH, Poptr_cp085; NADH dehydrogenase subunit 7 (A)	AVK40524.1 NADH-plastoquinone oxidoreductase subunit 7 [Salix arbutifolia]	NAD(P)H-quinone oxidoreductase subunit H, chloroplastic OS=Populus trichocarpa OX=3694 GN=ndhH PE=3 SV=1	NAD(P)H-quinone oxidoreductase subunit H, chloroplastic	ndhH
Pde00g00925	PF00146(NADH dehydrogenase):NADH dehydrogenase	cellular_component:membrane "A lipid bilayer along with all the proteins and protein complexes embedded in it an attached to it." [GOC:dos, GOC:mah, ISBN:0815316194](GO:0016020)	K05572 NAD(P)H-quinone oxidoreductase subunit 1 [EC:7.1.1.2] | (RefSeq) ndhA, Poptr_cp084; NADH dehydrogenase subunit 1 (A)	AKF33937.1 NADH dehydrogenase subunit 1 [Populus cathayana]	NAD(P)H-quinone oxidoreductase subunit 1, chloroplastic OS=Populus alba OX=43335 GN=ndhA PE=3 SV=1	NAD(P)H-quinone oxidoreductase subunit 1, chloroplastic	ndhA
Pde00g00926	PF13187(4Fe-4S dicluster domain):4Fe-4S dicluster domain	molecular_function:NADH dehydrogenase [ubiquinone] activity "Catalysis of the reaction: NADH + H+ + ubiquinone = NAD+ + ubiquinol." [EC:1.6.5.3](GO:0008137),cellular_component:membrane "A lipid bilayer along with all the proteins and protein complexes embedded in it an attached to it." [GOC:dos, GOC:mah, ISBN:0815316194](GO:0016020),molecular_function:oxidoreductase activity, acting on NAD[P]H "C…	K05580 NAD(P)H-quinone oxidoreductase subunit I [EC:7.1.1.2] | (RefSeq) ndhI, Poptr_cp083; NADH dehydrogenase subunit I (A)	XP_034890054.1 LOW QUALITY PROTEIN: NAD(P)H-quinone oxidoreductase subunit I, chloroplastic-like, partial [Populus alba]	NAD(P)H-quinone oxidoreductase subunit I, chloroplastic OS=Populus alba OX=43335 GN=ndhI PE=3 SV=1	NAD(P)H-quinone oxidoreductase subunit I, chloroplastic	ndhI
Pde00g00927	PF00361(Proton-conducting membrane transporter):Proton-conducting membrane transporter	molecular_function:NADH dehydrogenase [ubiquinone] activity "Catalysis of the reaction: NADH + H+ + ubiquinone = NAD+ + ubiquinol." [EC:1.6.5.3](GO:0008137),biological_process:ATP synthesis coupled electron transport "The transfer of electrons through a series of electron donors and acceptors, generating energy that is ultimately used for synthesis of ATP." [ISBN:0716731363](GO:0042773)	K05577 NAD(P)H-quinone oxidoreductase subunit 5 [EC:7.1.1.2] | (RefSeq) ndhF, Poptr_cp077; NADH dehydrogenase subunit 5 (A)	UFI50595.1 NADH-plastoquinone oxidoreductase subunit 5 [Populus deltoides]	NAD(P)H-quinone oxidoreductase subunit 5, chloroplastic OS=Populus trichocarpa OX=3694 GN=ndhF PE=3 SV=1	NAD(P)H-quinone oxidoreductase subunit 5, chloroplastic	ndhF
Pde00g00928	PF05758(Ycf1):Ycf1	cellular_component:membrane "A lipid bilayer along with all the proteins and protein complexes embedded in it an attached to it." [GOC:dos, GOC:mah, ISBN:0815316194](GO:0016020)	K02690 photosystem I P700 chlorophyll a apoprotein A2 | (RefSeq) uncharacterized protein LOC111440173 (A)	KAH0453513.1 hypothetical protein IEQ34_017837 [Dendrobium chrysotoxum]	Uncharacterized mitochondrial protein AtMg00370 OS=Arabidopsis thaliana OX=3702 GN=AtMg00370 PE=3 SV=1	Uncharacterized mitochondrial protein AtMg00370	AtMg00370
Pde00g00929	NA	NA	K02112 F-type H+/Na+-transporting ATPase subunit beta [EC:7.1.2.2 7.2.2.1] | (RefSeq) uncharacterized protein LOC111393010 (A)	OIV89924.1 hypothetical protein TanjilG_08301 [Lupinus angustifolius]	Uncharacterized protein ORF91 OS=Phalaenopsis aphrodite subsp. formosana OX=308872 PE=4 SV=1	Uncharacterized protein ORF91	NA
Pde00g00930	NA	NA	NA	KAF7117209.1 hypothetical protein RHSIM_RhsimPtG0005300 [Rhododendron simsii]	NA	NA	NA
Pde00g00931	NA	NA	NA	NP_054982.1 hypothetical protein SpolCp149 [Spinacia oleracea]	NA	NA	NA
Pde00g00932	NA	NA	K02948 small subunit ribosomal protein S11 | (RefSeq) uncharacterized protein LOC110099696 (A)	KAF8091076.1 hypothetical protein N665_0454s0017 [Sinapis alba]	NA	NA	NA
Pde00g00933	NA	NA	NA	YP_001109551.1 hypothetical protein Poptr_cp073 [Populus nigra|Populus trichocarpa]	NA	NA	NA
Pde00g00934	PF00164(Ribosomal protein S12/S23):Ribosomal protein S12/S23	molecular_function:structural constituent of ribosome "The action of a molecule that contributes to the structural integrity of the ribosome." [GOC:mah](GO:0003735),cellular_component:ribosome "An intracellular organelle, about 200 A in diameter, consisting of RNA and protein. It is the site of protein biosynthesis resulting from translation of messenger RNA [mRNA]. It consists of two subunits, o…	K02950 small subunit ribosomal protein S12 | (RefSeq) uncharacterized protein LOC111438394 (A)	CAH2047395.1 unnamed protein product [Thlaspi arvense]	30S ribosomal protein S12-B, chloroplastic OS=Populus trichocarpa OX=3694 GN=rps12-B PE=3 SV=1	30S ribosomal protein S12-B, chloroplastic	rps12-B
Pde00g00935	PF00177(Ribosomal protein S7p/S5e):Ribosomal protein S7p/S5e	molecular_function:RNA binding "Interacting selectively and non-covalently with an RNA molecule or a portion thereof." [GOC:jl, GOC:mah](GO:0003723),molecular_function:structural constituent of ribosome "The action of a molecule that contributes to the structural integrity of the ribosome." [GOC:mah](GO:0003735),biological_process:translation "The cellular metabolic process in which a protein is …	K02992 small subunit ribosomal protein S7 | (RefSeq) rps7, Poptr_cp093; ribosomal protein S7 (A)	YP_009685986.1 ribosomal protein S7 [Populus davidiana x Populus alba var. pyramidalis]	30S ribosomal protein S7, chloroplastic OS=Populus trichocarpa OX=3694 GN=rps7-A PE=3 SV=1	30S ribosomal protein S7, chloroplastic	rps7-A
Pde00g00936	PF00361(Proton-conducting membrane transporter):Proton-conducting membrane transporter	NA	K05573 NAD(P)H-quinone oxidoreductase subunit 2 [EC:7.1.1.2] | (RefSeq) NADH-quinone oxidoreductase protein (A)	KAH0712465.1 hypothetical protein KY289_008424 [Solanum tuberosum]	NAD(P)H-quinone oxidoreductase subunit 2 A, chloroplastic OS=Coffea arabica OX=13443 GN=ndhB1 PE=3 SV=1	NAD(P)H-quinone oxidoreductase subunit 2 A, chloroplastic	ndhB1
Pde00g00937	PF00361(Proton-conducting membrane transporter):Proton-conducting membrane transporter	NA	K05573 NAD(P)H-quinone oxidoreductase subunit 2 [EC:7.1.1.2] | (RefSeq) uncharacterized protein LOC109244033 (A)	QGA84910.1 NADH-plastoquinone oxidoreductase subunit 2, partial [Albizia adianthifolia]	NAD(P)H-quinone oxidoreductase subunit 2 B, chloroplastic OS=Populus trichocarpa OX=3694 GN=ndhB2 PE=3 SV=1	NAD(P)H-quinone oxidoreductase subunit 2 B, chloroplastic	ndhB2
Pde00g00938	PF00004(ATPase family associated with various cellular activities (AAA)):ATPase family associated with various cellular activities (AAA);PF05695(Plant protein of unknown function (DUF825)):Plant protein of unknown function (DUF825)	molecular_function:ATP binding "Interacting selectively and non-covalently with ATP, adenosine 5'-triphosphate, a universally important coenzyme and enzyme regulator." [ISBN:0198506732](GO:0005524),molecular_function:ATPase activity "Catalysis of the reaction: ATP + H2O = ADP + phosphate + 2 H+. May or may not be coupled to another reaction." [EC:3.6.1.3, GOC:jl](GO:0016887)	K02689 photosystem I P700 chlorophyll a apoprotein A1 | (RefSeq) protein Ycf2-like (A)	YP_009674789.1 hypothetical chloroplast RF21 [Olmediella betschleriana]	Protein Ycf2 OS=Populus trichocarpa OX=3694 GN=ycf2-1 PE=3 SV=1	Protein Ycf2	ycf2-1
Pde00g00939	PF03947(Ribosomal Proteins L2, C-terminal domain):Ribosomal Proteins L2, C-terminal domain;PF00181(Ribosomal Proteins L2, RNA binding domain):Ribosomal Proteins L2, RNA binding domain	molecular_function:RNA binding "Interacting selectively and non-covalently with an RNA molecule or a portion thereof." [GOC:jl, GOC:mah](GO:0003723),molecular_function:structural constituent of ribosome "The action of a molecule that contributes to the structural integrity of the ribosome." [GOC:mah](GO:0003735),cellular_component:ribosome "An intracellular organelle, about 200 A in diameter, con…	K02886 large subunit ribosomal protein L2 | (RefSeq) rpl2, JacuC_p085; ribosomal protein L2 (A)	QJS51892.1 ribosomal protein L2 [Sycopsis sinensis]	50S ribosomal protein L2, chloroplastic OS=Populus trichocarpa OX=3694 GN=rpl2-A PE=3 SV=1	50S ribosomal protein L2, chloroplastic	rpl2-A
Pde00g00940	PF00124(Photosynthetic reaction centre protein):Photosynthetic reaction centre protein	molecular_function:electron transfer activity "Any molecular entity that serves as an electron acceptor and electron donor in an electron transport chain. An electron transport chain is a process in which a series of electron carriers operate together to transfer electrons from donors to any of several different terminal electron acceptors to generate a transmembrane electrochemical gradient." [I…	K02703 photosystem II P680 reaction center D1 protein [EC:1.10.3.9] | (RefSeq) psbA, EucgrC_p001; photosystem II protein D1 (A)	AFU95416.1 PsbA, partial [Podocalyx loranthoides]	Photosystem II protein D1 OS=Populus trichocarpa OX=3694 GN=psbA PE=2 SV=1	Photosystem II protein D1	psbA
Pde00g00941	PF00346(Respiratory-chain NADH dehydrogenase, 49 Kd subunit):Respiratory-chain NADH dehydrogenase, 49 Kd subunit	molecular_function:oxidoreductase activity, acting on NAD[P]H "Catalysis of an oxidation-reduction [redox] reaction in which NADH or NADPH acts as a hydrogen or electron donor and reduces a hydrogen or electron acceptor." [GOC:ai](GO:0016651),molecular_function:quinone binding "Interacting selectively and non-covalently with a quinone, any member of a class of diketones derivable from aromatic co…	K05579 NAD(P)H-quinone oxidoreductase subunit H [EC:7.1.1.2] | (RefSeq) ndhH, Poptr_cp085; NADH dehydrogenase subunit 7 (A)	AVK40524.1 NADH-plastoquinone oxidoreductase subunit 7 [Salix arbutifolia]	NAD(P)H-quinone oxidoreductase subunit H, chloroplastic OS=Populus trichocarpa OX=3694 GN=ndhH PE=3 SV=1	NAD(P)H-quinone oxidoreductase subunit H, chloroplastic	ndhH
Pde00g00942	PF00146(NADH dehydrogenase):NADH dehydrogenase	cellular_component:membrane "A lipid bilayer along with all the proteins and protein complexes embedded in it an attached to it." [GOC:dos, GOC:mah, ISBN:0815316194](GO:0016020)	K05572 NAD(P)H-quinone oxidoreductase subunit 1 [EC:7.1.1.2] | (RefSeq) ndhA, Poptr_cp084; NADH dehydrogenase subunit 1 (A)	UFI51622.1 NADH-plastoquinone oxidoreductase subunit 1 [Populus intramongolica]	NAD(P)H-quinone oxidoreductase subunit 1, chloroplastic OS=Populus trichocarpa OX=3694 GN=ndhA PE=3 SV=1	NAD(P)H-quinone oxidoreductase subunit 1, chloroplastic	ndhA
Pde00g00943	PF13187(4Fe-4S dicluster domain):4Fe-4S dicluster domain	molecular_function:NADH dehydrogenase [ubiquinone] activity "Catalysis of the reaction: NADH + H+ + ubiquinone = NAD+ + ubiquinol." [EC:1.6.5.3](GO:0008137),cellular_component:membrane "A lipid bilayer along with all the proteins and protein complexes embedded in it an attached to it." [GOC:dos, GOC:mah, ISBN:0815316194](GO:0016020),molecular_function:oxidoreductase activity, acting on NAD[P]H "C…	K05580 NAD(P)H-quinone oxidoreductase subunit I [EC:7.1.1.2] | (RefSeq) ndhI, Poptr_cp083; NADH dehydrogenase subunit I (A)	XP_034890054.1 LOW QUALITY PROTEIN: NAD(P)H-quinone oxidoreductase subunit I, chloroplastic-like, partial [Populus alba]	NAD(P)H-quinone oxidoreductase subunit I, chloroplastic OS=Populus alba OX=43335 GN=ndhI PE=3 SV=1	NAD(P)H-quinone oxidoreductase subunit I, chloroplastic	ndhI
Pde00g00944	PF00361(Proton-conducting membrane transporter):Proton-conducting membrane transporter	molecular_function:NADH dehydrogenase [ubiquinone] activity "Catalysis of the reaction: NADH + H+ + ubiquinone = NAD+ + ubiquinol." [EC:1.6.5.3](GO:0008137),biological_process:ATP synthesis coupled electron transport "The transfer of electrons through a series of electron donors and acceptors, generating energy that is ultimately used for synthesis of ATP." [ISBN:0716731363](GO:0042773)	K05577 NAD(P)H-quinone oxidoreductase subunit 5 [EC:7.1.1.2] | (RefSeq) ndhF, Poptr_cp077; NADH dehydrogenase subunit 5 (A)	UFI50595.1 NADH-plastoquinone oxidoreductase subunit 5 [Populus deltoides]	NAD(P)H-quinone oxidoreductase subunit 5, chloroplastic OS=Populus trichocarpa OX=3694 GN=ndhF PE=3 SV=1	NAD(P)H-quinone oxidoreductase subunit 5, chloroplastic	ndhF
Pde00g00945	PF05758(Ycf1):Ycf1	cellular_component:membrane "A lipid bilayer along with all the proteins and protein complexes embedded in it an attached to it." [GOC:dos, GOC:mah, ISBN:0815316194](GO:0016020)	K02690 photosystem I P700 chlorophyll a apoprotein A2 | (RefSeq) uncharacterized protein LOC111440173 (A)	YP_009555858.1 Ycf1 [Populus angustifolia|Populus deltoides|Populus fremontii|Populus x canadensis]	Protein TIC 214 OS=Populus alba OX=43335 GN=TIC214 PE=3 SV=1	Protein TIC 214	TIC214
Pde00g00946	NA	NA	K02112 F-type H+/Na+-transporting ATPase subunit beta [EC:7.1.2.2 7.2.2.1] | (RefSeq) uncharacterized protein LOC111393010 (A)	OIV89924.1 hypothetical protein TanjilG_08301 [Lupinus angustifolius]	Uncharacterized protein ORF91 OS=Phalaenopsis aphrodite subsp. formosana OX=308872 PE=4 SV=1	Uncharacterized protein ORF91	NA
Pde00g00947	NA	NA	NA	KAB8477469.1 hypothetical protein FH972_025335 [Carpinus fangiana]	NA	NA	NA
Pde00g00948	NA	NA	NA	NP_054982.1 hypothetical protein SpolCp149 [Spinacia oleracea]	NA	NA	NA
Pde00g00949	NA	NA	K02948 small subunit ribosomal protein S11 | (RefSeq) uncharacterized protein LOC110099696 (A)	KAF8091076.1 hypothetical protein N665_0454s0017 [Sinapis alba]	NA	NA	NA
Pde00g00950	NA	NA	NA	YP_001109551.1 hypothetical protein Poptr_cp073 [Populus nigra|Populus trichocarpa]	NA	NA	NA
Pde00g00951	PF00164(Ribosomal protein S12/S23):Ribosomal protein S12/S23	molecular_function:structural constituent of ribosome "The action of a molecule that contributes to the structural integrity of the ribosome." [GOC:mah](GO:0003735),cellular_component:ribosome "An intracellular organelle, about 200 A in diameter, consisting of RNA and protein. It is the site of protein biosynthesis resulting from translation of messenger RNA [mRNA]. It consists of two subunits, o…	K02950 small subunit ribosomal protein S12 | (RefSeq) uncharacterized protein LOC111438394 (A)	CAH2047395.1 unnamed protein product [Thlaspi arvense]	30S ribosomal protein S12-B, chloroplastic OS=Populus trichocarpa OX=3694 GN=rps12-B PE=3 SV=1	30S ribosomal protein S12-B, chloroplastic	rps12-B
Pde00g00952	PF00177(Ribosomal protein S7p/S5e):Ribosomal protein S7p/S5e	molecular_function:RNA binding "Interacting selectively and non-covalently with an RNA molecule or a portion thereof." [GOC:jl, GOC:mah](GO:0003723),molecular_function:structural constituent of ribosome "The action of a molecule that contributes to the structural integrity of the ribosome." [GOC:mah](GO:0003735),biological_process:translation "The cellular metabolic process in which a protein is …	K02992 small subunit ribosomal protein S7 | (RefSeq) rps7, Poptr_cp093; ribosomal protein S7 (A)	YP_009685986.1 ribosomal protein S7 [Populus davidiana x Populus alba var. pyramidalis]	30S ribosomal protein S7, chloroplastic OS=Populus trichocarpa OX=3694 GN=rps7-A PE=3 SV=1	30S ribosomal protein S7, chloroplastic	rps7-A
Pde00g00953	PF00361(Proton-conducting membrane transporter):Proton-conducting membrane transporter	NA	K05573 NAD(P)H-quinone oxidoreductase subunit 2 [EC:7.1.1.2] | (RefSeq) hypothetical protein (A)	KAF1876787.1 hypothetical protein Lal_00043618 [Lupinus albus]	NAD(P)H-quinone oxidoreductase subunit 2 B, chloroplastic OS=Piper cenocladum OX=398741 GN=ndhB2 PE=3 SV=1	NAD(P)H-quinone oxidoreductase subunit 2 B, chloroplastic	ndhB2
Pde00g00954	NA	NA	NA	PHT76086.1 hypothetical protein T459_19608 [Capsicum annuum]	Protein Ycf2 OS=Vitis vinifera OX=29760 GN=ycf2-A PE=3 SV=1	Protein Ycf2	ycf2-A
Pde00g00955	PF05695(Plant protein of unknown function (DUF825)):Plant protein of unknown function (DUF825)	NA	K02690 photosystem I P700 chlorophyll a apoprotein A2 | (RefSeq) photosystem I P700 chlorophyll a apoprotein A2-like (A)	ATL62654.1 Ycf2 [Mostuea sp. Bremer et al. 5077]	Protein Ycf2 OS=Silene latifolia OX=37657 GN=ycf2 PE=3 SV=1	Protein Ycf2	ycf2
Pde00g00956	PF03947(Ribosomal Proteins L2, C-terminal domain):Ribosomal Proteins L2, C-terminal domain;PF00181(Ribosomal Proteins L2, RNA binding domain):Ribosomal Proteins L2, RNA binding domain	molecular_function:RNA binding "Interacting selectively and non-covalently with an RNA molecule or a portion thereof." [GOC:jl, GOC:mah](GO:0003723),molecular_function:structural constituent of ribosome "The action of a molecule that contributes to the structural integrity of the ribosome." [GOC:mah](GO:0003735),cellular_component:ribosome "An intracellular organelle, about 200 A in diameter, con…	K02886 large subunit ribosomal protein L2 | (RefSeq) rpl2, JacuC_p085; ribosomal protein L2 (A)	QJS51892.1 ribosomal protein L2 [Sycopsis sinensis]	50S ribosomal protein L2, chloroplastic OS=Populus trichocarpa OX=3694 GN=rpl2-A PE=3 SV=1	50S ribosomal protein L2, chloroplastic	rpl2-A
Pde00g00957	PF00124(Photosynthetic reaction centre protein):Photosynthetic reaction centre protein	molecular_function:electron transfer activity "Any molecular entity that serves as an electron acceptor and electron donor in an electron transport chain. An electron transport chain is a process in which a series of electron carriers operate together to transfer electrons from donors to any of several different terminal electron acceptors to generate a transmembrane electrochemical gradient." [I…	K02703 photosystem II P680 reaction center D1 protein [EC:1.10.3.9] | (RefSeq) psbA, EucgrC_p001; photosystem II protein D1 (A)	AFU95416.1 PsbA, partial [Podocalyx loranthoides]	Photosystem II protein D1 OS=Populus trichocarpa OX=3694 GN=psbA PE=2 SV=1	Photosystem II protein D1	psbA
Pde00g00958	PF00124(Photosynthetic reaction centre protein):Photosynthetic reaction centre protein	molecular_function:electron transfer activity "Any molecular entity that serves as an electron acceptor and electron donor in an electron transport chain. An electron transport chain is a process in which a series of electron carriers operate together to transfer electrons from donors to any of several different terminal electron acceptors to generate a transmembrane electrochemical gradient." [I…	K02703 photosystem II P680 reaction center D1 protein [EC:1.10.3.9] | (RefSeq) psbA, EucgrC_p001; photosystem II protein D1 (A)	AFU95416.1 PsbA, partial [Podocalyx loranthoides]	Photosystem II protein D1 OS=Populus trichocarpa OX=3694 GN=psbA PE=2 SV=1	Photosystem II protein D1	psbA
Pde00g00959	PF05695(Plant protein of unknown function (DUF825)):Plant protein of unknown function (DUF825);PF00004(ATPase family associated with various cellular activities (AAA)):ATPase family associated with various cellular activities (AAA)	molecular_function:ATP binding "Interacting selectively and non-covalently with ATP, adenosine 5'-triphosphate, a universally important coenzyme and enzyme regulator." [ISBN:0198506732](GO:0005524),molecular_function:ATPase activity "Catalysis of the reaction: ATP + H2O = ADP + phosphate + 2 H+. May or may not be coupled to another reaction." [EC:3.6.1.3, GOC:jl](GO:0016887)	K02689 photosystem I P700 chlorophyll a apoprotein A1 | (RefSeq) protein Ycf2-like (A)	YP_009674789.1 hypothetical chloroplast RF21 [Olmediella betschleriana]	Protein Ycf2 OS=Populus trichocarpa OX=3694 GN=ycf2-1 PE=3 SV=1	Protein Ycf2	ycf2-1
Pde00g00960	PF00361(Proton-conducting membrane transporter):Proton-conducting membrane transporter	NA	K05573 NAD(P)H-quinone oxidoreductase subunit 2 [EC:7.1.1.2] | (RefSeq) uncharacterized protein LOC109244033 (A)	QBX04125.1 NADH dehydrogenase subunit 2, partial [Pelargonium endlicherianum]	NAD(P)H-quinone oxidoreductase subunit 2 B, chloroplastic OS=Manihot esculenta OX=3983 GN=ndhB2 PE=3 SV=1	NAD(P)H-quinone oxidoreductase subunit 2 B, chloroplastic	ndhB2
Pde00g00961	PF00361(Proton-conducting membrane transporter):Proton-conducting membrane transporter	NA	K05573 NAD(P)H-quinone oxidoreductase subunit 2 [EC:7.1.1.2] | (RefSeq) NADH-quinone oxidoreductase protein (A)	KAH0712465.1 hypothetical protein KY289_008424 [Solanum tuberosum]	NAD(P)H-quinone oxidoreductase subunit 2 A, chloroplastic OS=Coffea arabica OX=13443 GN=ndhB1 PE=3 SV=1	NAD(P)H-quinone oxidoreductase subunit 2 A, chloroplastic	ndhB1
Pde00g00962	PF00177(Ribosomal protein S7p/S5e):Ribosomal protein S7p/S5e	molecular_function:RNA binding "Interacting selectively and non-covalently with an RNA molecule or a portion thereof." [GOC:jl, GOC:mah](GO:0003723),molecular_function:structural constituent of ribosome "The action of a molecule that contributes to the structural integrity of the ribosome." [GOC:mah](GO:0003735),biological_process:translation "The cellular metabolic process in which a protein is …	K02992 small subunit ribosomal protein S7 | (RefSeq) rps7, Poptr_cp093; ribosomal protein S7 (A)	YP_009685986.1 ribosomal protein S7 [Populus davidiana x Populus alba var. pyramidalis]	30S ribosomal protein S7, chloroplastic OS=Populus trichocarpa OX=3694 GN=rps7-A PE=3 SV=1	30S ribosomal protein S7, chloroplastic	rps7-A
Pde00g00963	PF00164(Ribosomal protein S12/S23):Ribosomal protein S12/S23	molecular_function:structural constituent of ribosome "The action of a molecule that contributes to the structural integrity of the ribosome." [GOC:mah](GO:0003735),cellular_component:ribosome "An intracellular organelle, about 200 A in diameter, consisting of RNA and protein. It is the site of protein biosynthesis resulting from translation of messenger RNA [mRNA]. It consists of two subunits, o…	K02950 small subunit ribosomal protein S12 | (RefSeq) uncharacterized protein LOC111438394 (A)	CAH2047395.1 unnamed protein product [Thlaspi arvense]	30S ribosomal protein S12-B, chloroplastic OS=Populus trichocarpa OX=3694 GN=rps12-B PE=3 SV=1	30S ribosomal protein S12-B, chloroplastic	rps12-B
Pde00g00964	NA	NA	NA	YP_001109551.1 hypothetical protein Poptr_cp073 [Populus nigra|Populus trichocarpa]	NA	NA	NA
Pde00g00965	NA	NA	K02948 small subunit ribosomal protein S11 | (RefSeq) uncharacterized protein LOC110099696 (A)	KAF8091076.1 hypothetical protein N665_0454s0017 [Sinapis alba]	NA	NA	NA
Pde00g00966	PF10839(Protein of unknown function (DUF2647)):Protein of unknown function (DUF2647)	NA	K19882 O-palmitoleoyl-L-serine hydrolase [EC:3.1.1.98] | (RefSeq) pectin acetylesterase 8-like (A)	OWM76770.1 hypothetical protein CDL15_Pgr004982 [Punica granatum]	Uncharacterized protein ycf68 OS=Eucalyptus globulus subsp. globulus OX=71271 GN=ycf68-1 PE=3 SV=1	Uncharacterized protein ycf68	ycf68-1
Pde00g00967	NA	NA	NA	KAB8477469.1 hypothetical protein FH972_025335 [Carpinus fangiana]	NA	NA	NA
Pde00g00968	NA	NA	K02112 F-type H+/Na+-transporting ATPase subunit beta [EC:7.1.2.2 7.2.2.1] | (RefSeq) uncharacterized protein LOC111393010 (A)	OIV89924.1 hypothetical protein TanjilG_08301 [Lupinus angustifolius]	Uncharacterized protein ORF91 OS=Phalaenopsis aphrodite subsp. formosana OX=308872 PE=4 SV=1	Uncharacterized protein ORF91	NA
Pde00g00969	PF05758(Ycf1):Ycf1	cellular_component:membrane "A lipid bilayer along with all the proteins and protein complexes embedded in it an attached to it." [GOC:dos, GOC:mah, ISBN:0815316194](GO:0016020)	K02690 photosystem I P700 chlorophyll a apoprotein A2 | (RefSeq) uncharacterized protein LOC111440173 (A)	KAH0453513.1 hypothetical protein IEQ34_017837 [Dendrobium chrysotoxum]	Uncharacterized mitochondrial protein AtMg00370 OS=Arabidopsis thaliana OX=3702 GN=AtMg00370 PE=3 SV=1	Uncharacterized mitochondrial protein AtMg00370	AtMg00370
Pde00g00970	PF00361(Proton-conducting membrane transporter):Proton-conducting membrane transporter	molecular_function:NADH dehydrogenase [ubiquinone] activity "Catalysis of the reaction: NADH + H+ + ubiquinone = NAD+ + ubiquinol." [EC:1.6.5.3](GO:0008137),biological_process:ATP synthesis coupled electron transport "The transfer of electrons through a series of electron donors and acceptors, generating energy that is ultimately used for synthesis of ATP." [ISBN:0716731363](GO:0042773)	K05577 NAD(P)H-quinone oxidoreductase subunit 5 [EC:7.1.1.2] | (RefSeq) ndhF, Poptr_cp077; NADH dehydrogenase subunit 5 (A)	UFI50595.1 NADH-plastoquinone oxidoreductase subunit 5 [Populus deltoides]	NAD(P)H-quinone oxidoreductase subunit 5, chloroplastic OS=Populus trichocarpa OX=3694 GN=ndhF PE=3 SV=1	NAD(P)H-quinone oxidoreductase subunit 5, chloroplastic	ndhF
Pde00g00971	PF00346(Respiratory-chain NADH dehydrogenase, 49 Kd subunit):Respiratory-chain NADH dehydrogenase, 49 Kd subunit	molecular_function:oxidoreductase activity, acting on NAD[P]H "Catalysis of an oxidation-reduction [redox] reaction in which NADH or NADPH acts as a hydrogen or electron donor and reduces a hydrogen or electron acceptor." [GOC:ai](GO:0016651),molecular_function:quinone binding "Interacting selectively and non-covalently with a quinone, any member of a class of diketones derivable from aromatic co…	K05579 NAD(P)H-quinone oxidoreductase subunit H [EC:7.1.1.2] | (RefSeq) ndhH, Poptr_cp085; NADH dehydrogenase subunit 7 (A)	AVK40524.1 NADH-plastoquinone oxidoreductase subunit 7 [Salix arbutifolia]	NAD(P)H-quinone oxidoreductase subunit H, chloroplastic OS=Populus trichocarpa OX=3694 GN=ndhH PE=3 SV=1	NAD(P)H-quinone oxidoreductase subunit H, chloroplastic	ndhH
Pde00g00972	PF00146(NADH dehydrogenase):NADH dehydrogenase	cellular_component:membrane "A lipid bilayer along with all the proteins and protein complexes embedded in it an attached to it." [GOC:dos, GOC:mah, ISBN:0815316194](GO:0016020)	K05572 NAD(P)H-quinone oxidoreductase subunit 1 [EC:7.1.1.2] | (RefSeq) ndhA, Poptr_cp084; NADH dehydrogenase subunit 1 (A)	AKF33937.1 NADH dehydrogenase subunit 1 [Populus cathayana]	NAD(P)H-quinone oxidoreductase subunit 1, chloroplastic OS=Populus alba OX=43335 GN=ndhA PE=3 SV=1	NAD(P)H-quinone oxidoreductase subunit 1, chloroplastic	ndhA
Pde00g00973	PF13187(4Fe-4S dicluster domain):4Fe-4S dicluster domain	molecular_function:NADH dehydrogenase [ubiquinone] activity "Catalysis of the reaction: NADH + H+ + ubiquinone = NAD+ + ubiquinol." [EC:1.6.5.3](GO:0008137),cellular_component:membrane "A lipid bilayer along with all the proteins and protein complexes embedded in it an attached to it." [GOC:dos, GOC:mah, ISBN:0815316194](GO:0016020),molecular_function:oxidoreductase activity, acting on NAD[P]H "C…	K05580 NAD(P)H-quinone oxidoreductase subunit I [EC:7.1.1.2] | (RefSeq) ndhI, Poptr_cp083; NADH dehydrogenase subunit I (A)	XP_034890054.1 LOW QUALITY PROTEIN: NAD(P)H-quinone oxidoreductase subunit I, chloroplastic-like, partial [Populus alba]	NAD(P)H-quinone oxidoreductase subunit I, chloroplastic OS=Populus alba OX=43335 GN=ndhI PE=3 SV=1	NAD(P)H-quinone oxidoreductase subunit I, chloroplastic	ndhI
Pde00g00974	PF00361(Proton-conducting membrane transporter):Proton-conducting membrane transporter	molecular_function:NADH dehydrogenase [ubiquinone] activity "Catalysis of the reaction: NADH + H+ + ubiquinone = NAD+ + ubiquinol." [EC:1.6.5.3](GO:0008137),biological_process:ATP synthesis coupled electron transport "The transfer of electrons through a series of electron donors and acceptors, generating energy that is ultimately used for synthesis of ATP." [ISBN:0716731363](GO:0042773)	K05577 NAD(P)H-quinone oxidoreductase subunit 5 [EC:7.1.1.2] | (RefSeq) ndhF, Poptr_cp077; NADH dehydrogenase subunit 5 (A)	UFI50595.1 NADH-plastoquinone oxidoreductase subunit 5 [Populus deltoides]	NAD(P)H-quinone oxidoreductase subunit 5, chloroplastic OS=Populus trichocarpa OX=3694 GN=ndhF PE=3 SV=1	NAD(P)H-quinone oxidoreductase subunit 5, chloroplastic	ndhF
Pde00g00975	PF05758(Ycf1):Ycf1	cellular_component:membrane "A lipid bilayer along with all the proteins and protein complexes embedded in it an attached to it." [GOC:dos, GOC:mah, ISBN:0815316194](GO:0016020)	K02690 photosystem I P700 chlorophyll a apoprotein A2 | (RefSeq) uncharacterized protein LOC111440173 (A)	KAH0453513.1 hypothetical protein IEQ34_017837 [Dendrobium chrysotoxum]	Uncharacterized mitochondrial protein AtMg00370 OS=Arabidopsis thaliana OX=3702 GN=AtMg00370 PE=3 SV=1	Uncharacterized mitochondrial protein AtMg00370	AtMg00370
Pde00g00976	NA	NA	K02112 F-type H+/Na+-transporting ATPase subunit beta [EC:7.1.2.2 7.2.2.1] | (RefSeq) uncharacterized protein LOC111393010 (A)	OIV89924.1 hypothetical protein TanjilG_08301 [Lupinus angustifolius]	Uncharacterized protein ORF91 OS=Phalaenopsis aphrodite subsp. formosana OX=308872 PE=4 SV=1	Uncharacterized protein ORF91	NA
Pde00g00977	NA	NA	NA	KAB8477469.1 hypothetical protein FH972_025335 [Carpinus fangiana]	NA	NA	NA
Pde00g00978	NA	NA	NA	NP_054982.1 hypothetical protein SpolCp149 [Spinacia oleracea]	NA	NA	NA
Pde00g00979	NA	NA	K02948 small subunit ribosomal protein S11 | (RefSeq) uncharacterized protein LOC110099696 (A)	KAF8091076.1 hypothetical protein N665_0454s0017 [Sinapis alba]	NA	NA	NA
Pde00g00980	NA	NA	NA	YP_001109551.1 hypothetical protein Poptr_cp073 [Populus nigra|Populus trichocarpa]	NA	NA	NA
Pde00g00981	PF00164(Ribosomal protein S12/S23):Ribosomal protein S12/S23	molecular_function:structural constituent of ribosome "The action of a molecule that contributes to the structural integrity of the ribosome." [GOC:mah](GO:0003735),cellular_component:ribosome "An intracellular organelle, about 200 A in diameter, consisting of RNA and protein. It is the site of protein biosynthesis resulting from translation of messenger RNA [mRNA]. It consists of two subunits, o…	K02950 small subunit ribosomal protein S12 | (RefSeq) uncharacterized protein LOC111438394 (A)	CAH2047395.1 unnamed protein product [Thlaspi arvense]	30S ribosomal protein S12-B, chloroplastic OS=Populus trichocarpa OX=3694 GN=rps12-B PE=3 SV=1	30S ribosomal protein S12-B, chloroplastic	rps12-B
Pde00g00982	PF00177(Ribosomal protein S7p/S5e):Ribosomal protein S7p/S5e	molecular_function:RNA binding "Interacting selectively and non-covalently with an RNA molecule or a portion thereof." [GOC:jl, GOC:mah](GO:0003723),molecular_function:structural constituent of ribosome "The action of a molecule that contributes to the structural integrity of the ribosome." [GOC:mah](GO:0003735),biological_process:translation "The cellular metabolic process in which a protein is …	K02992 small subunit ribosomal protein S7 | (RefSeq) rps7, Poptr_cp093; ribosomal protein S7 (A)	YP_009685986.1 ribosomal protein S7 [Populus davidiana x Populus alba var. pyramidalis]	30S ribosomal protein S7, chloroplastic OS=Populus trichocarpa OX=3694 GN=rps7-A PE=3 SV=1	30S ribosomal protein S7, chloroplastic	rps7-A
Pde00g00983	PF00361(Proton-conducting membrane transporter):Proton-conducting membrane transporter	NA	K05573 NAD(P)H-quinone oxidoreductase subunit 2 [EC:7.1.1.2] | (RefSeq) NADH-quinone oxidoreductase protein (A)	KAH0712465.1 hypothetical protein KY289_008424 [Solanum tuberosum]	NAD(P)H-quinone oxidoreductase subunit 2 A, chloroplastic OS=Coffea arabica OX=13443 GN=ndhB1 PE=3 SV=1	NAD(P)H-quinone oxidoreductase subunit 2 A, chloroplastic	ndhB1
Pde00g00984	PF00361(Proton-conducting membrane transporter):Proton-conducting membrane transporter	NA	K05573 NAD(P)H-quinone oxidoreductase subunit 2 [EC:7.1.1.2] | (RefSeq) uncharacterized protein LOC109244033 (A)	QGA84910.1 NADH-plastoquinone oxidoreductase subunit 2, partial [Albizia adianthifolia]	NAD(P)H-quinone oxidoreductase subunit 2 B, chloroplastic OS=Populus trichocarpa OX=3694 GN=ndhB2 PE=3 SV=1	NAD(P)H-quinone oxidoreductase subunit 2 B, chloroplastic	ndhB2
Pde00g00985	PF00004(ATPase family associated with various cellular activities (AAA)):ATPase family associated with various cellular activities (AAA);PF05695(Plant protein of unknown function (DUF825)):Plant protein of unknown function (DUF825)	molecular_function:ATP binding "Interacting selectively and non-covalently with ATP, adenosine 5'-triphosphate, a universally important coenzyme and enzyme regulator." [ISBN:0198506732](GO:0005524),molecular_function:ATPase activity "Catalysis of the reaction: ATP + H2O = ADP + phosphate + 2 H+. May or may not be coupled to another reaction." [EC:3.6.1.3, GOC:jl](GO:0016887)	K02689 photosystem I P700 chlorophyll a apoprotein A1 | (RefSeq) protein Ycf2-like (A)	YP_009674789.1 hypothetical chloroplast RF21 [Olmediella betschleriana]	Protein Ycf2 OS=Populus trichocarpa OX=3694 GN=ycf2-1 PE=3 SV=1	Protein Ycf2	ycf2-1
Pde00g00986	PF00181(Ribosomal Proteins L2, RNA binding domain):Ribosomal Proteins L2, RNA binding domain;PF03947(Ribosomal Proteins L2, C-terminal domain):Ribosomal Proteins L2, C-terminal domain	molecular_function:RNA binding "Interacting selectively and non-covalently with an RNA molecule or a portion thereof." [GOC:jl, GOC:mah](GO:0003723),molecular_function:structural constituent of ribosome "The action of a molecule that contributes to the structural integrity of the ribosome." [GOC:mah](GO:0003735),cellular_component:ribosome "An intracellular organelle, about 200 A in diameter, con…	K02886 large subunit ribosomal protein L2 | (RefSeq) rpl2, JacuC_p085; ribosomal protein L2 (A)	KAG6758775.1 hypothetical protein POTOM_035235 [Populus tomentosa]	50S ribosomal protein L2-A, chloroplastic OS=Populus alba OX=43335 GN=rpl2-A PE=3 SV=1	50S ribosomal protein L2-A, chloroplastic	rpl2-A
Pde00g00987	PF00124(Photosynthetic reaction centre protein):Photosynthetic reaction centre protein	molecular_function:electron transfer activity "Any molecular entity that serves as an electron acceptor and electron donor in an electron transport chain. An electron transport chain is a process in which a series of electron carriers operate together to transfer electrons from donors to any of several different terminal electron acceptors to generate a transmembrane electrochemical gradient." [I…	K02703 photosystem II P680 reaction center D1 protein [EC:1.10.3.9] | (RefSeq) psbA, EucgrC_p001; photosystem II protein D1 (A)	AFU95416.1 PsbA, partial [Podocalyx loranthoides]	Photosystem II protein D1 OS=Populus trichocarpa OX=3694 GN=psbA PE=2 SV=1	Photosystem II protein D1	psbA
Pde00g00988	PF13187(4Fe-4S dicluster domain):4Fe-4S dicluster domain	molecular_function:NADH dehydrogenase [ubiquinone] activity "Catalysis of the reaction: NADH + H+ + ubiquinone = NAD+ + ubiquinol." [EC:1.6.5.3](GO:0008137),cellular_component:membrane "A lipid bilayer along with all the proteins and protein complexes embedded in it an attached to it." [GOC:dos, GOC:mah, ISBN:0815316194](GO:0016020),molecular_function:oxidoreductase activity, acting on NAD[P]H "C…	K05580 NAD(P)H-quinone oxidoreductase subunit I [EC:7.1.1.2] | (RefSeq) ndhI, Poptr_cp083; NADH dehydrogenase subunit I (A)	XP_034890054.1 LOW QUALITY PROTEIN: NAD(P)H-quinone oxidoreductase subunit I, chloroplastic-like, partial [Populus alba]	NAD(P)H-quinone oxidoreductase subunit I, chloroplastic OS=Populus alba OX=43335 GN=ndhI PE=3 SV=1	NAD(P)H-quinone oxidoreductase subunit I, chloroplastic	ndhI
Pde00g00989	PF00146(NADH dehydrogenase):NADH dehydrogenase	cellular_component:membrane "A lipid bilayer along with all the proteins and protein complexes embedded in it an attached to it." [GOC:dos, GOC:mah, ISBN:0815316194](GO:0016020)	K05572 NAD(P)H-quinone oxidoreductase subunit 1 [EC:7.1.1.2] | (RefSeq) ndhA, Poptr_cp084; NADH dehydrogenase subunit 1 (A)	AKF33937.1 NADH dehydrogenase subunit 1 [Populus cathayana]	NAD(P)H-quinone oxidoreductase subunit 1, chloroplastic OS=Populus alba OX=43335 GN=ndhA PE=3 SV=1	NAD(P)H-quinone oxidoreductase subunit 1, chloroplastic	ndhA
Pde00g00990	NA	NA	K02112 F-type H+/Na+-transporting ATPase subunit beta [EC:7.1.2.2 7.2.2.1] | (RefSeq) uncharacterized protein LOC111393010 (A)	OIV89924.1 hypothetical protein TanjilG_08301 [Lupinus angustifolius]	Uncharacterized protein ORF91 OS=Phalaenopsis aphrodite subsp. formosana OX=308872 PE=4 SV=1	Uncharacterized protein ORF91	NA
Pde00g00991	NA	NA	NA	KAB8477469.1 hypothetical protein FH972_025335 [Carpinus fangiana]	NA	NA	NA
Pde00g00992	NA	NA	NA	NP_054982.1 hypothetical protein SpolCp149 [Spinacia oleracea]	NA	NA	NA
Pde00g00993	NA	NA	K02948 small subunit ribosomal protein S11 | (RefSeq) uncharacterized protein LOC110099696 (A)	KAF8091076.1 hypothetical protein N665_0454s0017 [Sinapis alba]	NA	NA	NA
Pde00g00994	NA	NA	NA	YP_001109551.1 hypothetical protein Poptr_cp073 [Populus nigra|Populus trichocarpa]	NA	NA	NA
Pde00g00995	PF00164(Ribosomal protein S12/S23):Ribosomal protein S12/S23	molecular_function:structural constituent of ribosome "The action of a molecule that contributes to the structural integrity of the ribosome." [GOC:mah](GO:0003735),cellular_component:ribosome "An intracellular organelle, about 200 A in diameter, consisting of RNA and protein. It is the site of protein biosynthesis resulting from translation of messenger RNA [mRNA]. It consists of two subunits, o…	K02950 small subunit ribosomal protein S12 | (RefSeq) uncharacterized protein LOC111438394 (A)	CAH2047395.1 unnamed protein product [Thlaspi arvense]	30S ribosomal protein S12-B, chloroplastic OS=Populus trichocarpa OX=3694 GN=rps12-B PE=3 SV=1	30S ribosomal protein S12-B, chloroplastic	rps12-B
Pde00g00996	PF00177(Ribosomal protein S7p/S5e):Ribosomal protein S7p/S5e	molecular_function:RNA binding "Interacting selectively and non-covalently with an RNA molecule or a portion thereof." [GOC:jl, GOC:mah](GO:0003723),molecular_function:structural constituent of ribosome "The action of a molecule that contributes to the structural integrity of the ribosome." [GOC:mah](GO:0003735),biological_process:translation "The cellular metabolic process in which a protein is …	K02992 small subunit ribosomal protein S7 | (RefSeq) rps7, Poptr_cp093; ribosomal protein S7 (A)	YP_009685986.1 ribosomal protein S7 [Populus davidiana x Populus alba var. pyramidalis]	30S ribosomal protein S7, chloroplastic OS=Populus trichocarpa OX=3694 GN=rps7-A PE=3 SV=1	30S ribosomal protein S7, chloroplastic	rps7-A
Pde00g00997	PF00361(Proton-conducting membrane transporter):Proton-conducting membrane transporter	NA	K05573 NAD(P)H-quinone oxidoreductase subunit 2 [EC:7.1.1.2] | (RAP-DB) Os04g0473025; Similar to NADH-plastoquinone oxidoreductase subunit 2. (A)	BAS89664.1 Os04g0473025, partial [Oryza sativa Japonica Group]	NAD(P)H-quinone oxidoreductase subunit 2 B, chloroplastic OS=Cucumis sativus OX=3659 GN=ndhB2 PE=3 SV=1	NAD(P)H-quinone oxidoreductase subunit 2 B, chloroplastic	ndhB2
Pde00g00998	PF00361(Proton-conducting membrane transporter):Proton-conducting membrane transporter	NA	K05573 NAD(P)H-quinone oxidoreductase subunit 2 [EC:7.1.1.2] | (RefSeq) uncharacterized protein LOC109244033 (A)	QGA84910.1 NADH-plastoquinone oxidoreductase subunit 2, partial [Albizia adianthifolia]	NAD(P)H-quinone oxidoreductase subunit 2 B, chloroplastic OS=Populus trichocarpa OX=3694 GN=ndhB2 PE=3 SV=1	NAD(P)H-quinone oxidoreductase subunit 2 B, chloroplastic	ndhB2
Pde00g00999	PF00004(ATPase family associated with various cellular activities (AAA)):ATPase family associated with various cellular activities (AAA);PF05695(Plant protein of unknown function (DUF825)):Plant protein of unknown function (DUF825)	molecular_function:ATP binding "Interacting selectively and non-covalently with ATP, adenosine 5'-triphosphate, a universally important coenzyme and enzyme regulator." [ISBN:0198506732](GO:0005524),molecular_function:ATPase activity "Catalysis of the reaction: ATP + H2O = ADP + phosphate + 2 H+. May or may not be coupled to another reaction." [EC:3.6.1.3, GOC:jl](GO:0016887)	K02689 photosystem I P700 chlorophyll a apoprotein A1 | (RefSeq) protein Ycf2-like (A)	YP_009674789.1 hypothetical chloroplast RF21 [Olmediella betschleriana]	Protein Ycf2 OS=Populus trichocarpa OX=3694 GN=ycf2-1 PE=3 SV=1	Protein Ycf2	ycf2-1
Pde00g01000	PF05695(Plant protein of unknown function (DUF825)):Plant protein of unknown function (DUF825)	NA	K02886 large subunit ribosomal protein L2 | (RefSeq) uncharacterized protein LOC111895953 (A)	UFI53139.1 hypothetical chloroplast RF21 [Populus pamirica]	Protein Ycf2 OS=Populus trichocarpa OX=3694 GN=ycf2-1 PE=3 SV=1	Protein Ycf2	ycf2-1
Pde00g01001	PF03947(Ribosomal Proteins L2, C-terminal domain):Ribosomal Proteins L2, C-terminal domain;PF00181(Ribosomal Proteins L2, RNA binding domain):Ribosomal Proteins L2, RNA binding domain	molecular_function:structural constituent of ribosome "The action of a molecule that contributes to the structural integrity of the ribosome." [GOC:mah](GO:0003735),cellular_component:ribosome "An intracellular organelle, about 200 A in diameter, consisting of RNA and protein. It is the site of protein biosynthesis resulting from translation of messenger RNA [mRNA]. It consists of two subunits, o…	K02886 large subunit ribosomal protein L2 | (RefSeq) rpl2, JacuC_p085; ribosomal protein L2 (A)	QQL04985.1 ribosomal protein L2 [Ammopiptanthus nanus]	50S ribosomal protein L2, chloroplastic OS=Populus trichocarpa OX=3694 GN=rpl2-A PE=3 SV=1	50S ribosomal protein L2, chloroplastic	rpl2-A
Pde00g01002	PF00124(Photosynthetic reaction centre protein):Photosynthetic reaction centre protein	molecular_function:electron transfer activity "Any molecular entity that serves as an electron acceptor and electron donor in an electron transport chain. An electron transport chain is a process in which a series of electron carriers operate together to transfer electrons from donors to any of several different terminal electron acceptors to generate a transmembrane electrochemical gradient." [I…	K02703 photosystem II P680 reaction center D1 protein [EC:1.10.3.9] | (RefSeq) psbA, EucgrC_p001; photosystem II protein D1 (A)	AFU95416.1 PsbA, partial [Podocalyx loranthoides]	Photosystem II protein D1 OS=Populus trichocarpa OX=3694 GN=psbA PE=2 SV=1	Photosystem II protein D1	psbA
Pde00g01003	PF00361(Proton-conducting membrane transporter):Proton-conducting membrane transporter	molecular_function:NADH dehydrogenase [ubiquinone] activity "Catalysis of the reaction: NADH + H+ + ubiquinone = NAD+ + ubiquinol." [EC:1.6.5.3](GO:0008137),biological_process:ATP synthesis coupled electron transport "The transfer of electrons through a series of electron donors and acceptors, generating energy that is ultimately used for synthesis of ATP." [ISBN:0716731363](GO:0042773)	K05577 NAD(P)H-quinone oxidoreductase subunit 5 [EC:7.1.1.2] | (RefSeq) ndhF, Poptr_cp077; NADH dehydrogenase subunit 5 (A)	YP_009728589.1 NADH-plastoquinone oxidoreductase subunit 5 [Bennettiodendron leprosipes]	NAD(P)H-quinone oxidoreductase subunit 5, chloroplastic OS=Populus trichocarpa OX=3694 GN=ndhF PE=3 SV=1	NAD(P)H-quinone oxidoreductase subunit 5, chloroplastic	ndhF
Pde00g01004	PF13187(4Fe-4S dicluster domain):4Fe-4S dicluster domain	molecular_function:NADH dehydrogenase [ubiquinone] activity "Catalysis of the reaction: NADH + H+ + ubiquinone = NAD+ + ubiquinol." [EC:1.6.5.3](GO:0008137),cellular_component:membrane "A lipid bilayer along with all the proteins and protein complexes embedded in it an attached to it." [GOC:dos, GOC:mah, ISBN:0815316194](GO:0016020),molecular_function:oxidoreductase activity, acting on NAD[P]H "C…	K05580 NAD(P)H-quinone oxidoreductase subunit I [EC:7.1.1.2] | (RefSeq) ndhI, Poptr_cp083; NADH dehydrogenase subunit I (A)	XP_034890054.1 LOW QUALITY PROTEIN: NAD(P)H-quinone oxidoreductase subunit I, chloroplastic-like, partial [Populus alba]	NAD(P)H-quinone oxidoreductase subunit I, chloroplastic OS=Populus alba OX=43335 GN=ndhI PE=3 SV=1	NAD(P)H-quinone oxidoreductase subunit I, chloroplastic	ndhI
Pde00g01005	PF00146(NADH dehydrogenase):NADH dehydrogenase	cellular_component:membrane "A lipid bilayer along with all the proteins and protein complexes embedded in it an attached to it." [GOC:dos, GOC:mah, ISBN:0815316194](GO:0016020)	K05572 NAD(P)H-quinone oxidoreductase subunit 1 [EC:7.1.1.2] | (RefSeq) ndhA, Poptr_cp084; NADH dehydrogenase subunit 1 (A)	AKF33937.1 NADH dehydrogenase subunit 1 [Populus cathayana]	NAD(P)H-quinone oxidoreductase subunit 1, chloroplastic OS=Populus alba OX=43335 GN=ndhA PE=3 SV=1	NAD(P)H-quinone oxidoreductase subunit 1, chloroplastic	ndhA
Pde00g01006	NA	NA	K02112 F-type H+/Na+-transporting ATPase subunit beta [EC:7.1.2.2 7.2.2.1] | (RefSeq) uncharacterized protein LOC111393010 (A)	OIV89924.1 hypothetical protein TanjilG_08301 [Lupinus angustifolius]	Uncharacterized protein ORF91 OS=Phalaenopsis aphrodite subsp. formosana OX=308872 PE=4 SV=1	Uncharacterized protein ORF91	NA
Pde00g01007	NA	NA	NA	KAB8477469.1 hypothetical protein FH972_025335 [Carpinus fangiana]	NA	NA	NA
Pde00g01008	NA	NA	NA	NP_054982.1 hypothetical protein SpolCp149 [Spinacia oleracea]	NA	NA	NA
Pde00g01009	NA	NA	K02948 small subunit ribosomal protein S11 | (RefSeq) uncharacterized protein LOC110099696 (A)	KAF8091076.1 hypothetical protein N665_0454s0017 [Sinapis alba]	NA	NA	NA
Pde00g01010	NA	NA	NA	YP_001109551.1 hypothetical protein Poptr_cp073 [Populus nigra|Populus trichocarpa]	NA	NA	NA
Pde00g01011	PF00164(Ribosomal protein S12/S23):Ribosomal protein S12/S23	molecular_function:structural constituent of ribosome "The action of a molecule that contributes to the structural integrity of the ribosome." [GOC:mah](GO:0003735),cellular_component:ribosome "An intracellular organelle, about 200 A in diameter, consisting of RNA and protein. It is the site of protein biosynthesis resulting from translation of messenger RNA [mRNA]. It consists of two subunits, o…	K02950 small subunit ribosomal protein S12 | (RefSeq) uncharacterized protein LOC111438394 (A)	CAH2047395.1 unnamed protein product [Thlaspi arvense]	30S ribosomal protein S12-B, chloroplastic OS=Populus trichocarpa OX=3694 GN=rps12-B PE=3 SV=1	30S ribosomal protein S12-B, chloroplastic	rps12-B
Pde00g01012	PF00177(Ribosomal protein S7p/S5e):Ribosomal protein S7p/S5e	molecular_function:RNA binding "Interacting selectively and non-covalently with an RNA molecule or a portion thereof." [GOC:jl, GOC:mah](GO:0003723),molecular_function:structural constituent of ribosome "The action of a molecule that contributes to the structural integrity of the ribosome." [GOC:mah](GO:0003735),biological_process:translation "The cellular metabolic process in which a protein is …	K02992 small subunit ribosomal protein S7 | (RefSeq) rps7, Poptr_cp093; ribosomal protein S7 (A)	YP_009685986.1 ribosomal protein S7 [Populus davidiana x Populus alba var. pyramidalis]	30S ribosomal protein S7, chloroplastic OS=Populus trichocarpa OX=3694 GN=rps7-A PE=3 SV=1	30S ribosomal protein S7, chloroplastic	rps7-A
Pde00g01013	PF00361(Proton-conducting membrane transporter):Proton-conducting membrane transporter	NA	K05573 NAD(P)H-quinone oxidoreductase subunit 2 [EC:7.1.1.2] | (RefSeq) NADH-quinone oxidoreductase protein (A)	KAH0712465.1 hypothetical protein KY289_008424 [Solanum tuberosum]	NAD(P)H-quinone oxidoreductase subunit 2 A, chloroplastic OS=Coffea arabica OX=13443 GN=ndhB1 PE=3 SV=1	NAD(P)H-quinone oxidoreductase subunit 2 A, chloroplastic	ndhB1
Pde00g01014	PF00361(Proton-conducting membrane transporter):Proton-conducting membrane transporter	NA	K05573 NAD(P)H-quinone oxidoreductase subunit 2 [EC:7.1.1.2] | (RefSeq) uncharacterized protein LOC109244033 (A)	QGA84910.1 NADH-plastoquinone oxidoreductase subunit 2, partial [Albizia adianthifolia]	NAD(P)H-quinone oxidoreductase subunit 2 B, chloroplastic OS=Populus trichocarpa OX=3694 GN=ndhB2 PE=3 SV=1	NAD(P)H-quinone oxidoreductase subunit 2 B, chloroplastic	ndhB2
Pde00g01015	PF05695(Plant protein of unknown function (DUF825)):Plant protein of unknown function (DUF825);PF00004(ATPase family associated with various cellular activities (AAA)):ATPase family associated with various cellular activities (AAA)	molecular_function:ATP binding "Interacting selectively and non-covalently with ATP, adenosine 5'-triphosphate, a universally important coenzyme and enzyme regulator." [ISBN:0198506732](GO:0005524),molecular_function:ATPase activity "Catalysis of the reaction: ATP + H2O = ADP + phosphate + 2 H+. May or may not be coupled to another reaction." [EC:3.6.1.3, GOC:jl](GO:0016887)	K02689 photosystem I P700 chlorophyll a apoprotein A1 | (RefSeq) protein Ycf2-like (A)	YP_009674789.1 hypothetical chloroplast RF21 [Olmediella betschleriana]	Protein Ycf2 OS=Populus trichocarpa OX=3694 GN=ycf2-1 PE=3 SV=1	Protein Ycf2	ycf2-1
Pde00g01016	PF03947(Ribosomal Proteins L2, C-terminal domain):Ribosomal Proteins L2, C-terminal domain	molecular_function:RNA binding "Interacting selectively and non-covalently with an RNA molecule or a portion thereof." [GOC:jl, GOC:mah](GO:0003723),molecular_function:structural constituent of ribosome "The action of a molecule that contributes to the structural integrity of the ribosome." [GOC:mah](GO:0003735),cellular_component:ribosome "An intracellular organelle, about 200 A in diameter, con…	K02886 large subunit ribosomal protein L2 | (RefSeq) uncharacterized protein LOC111895953 (A)	THU42739.1 hypothetical protein C4D60_Mb00t08080 [Musa balbisiana]	50S ribosomal protein L2-A, chloroplastic OS=Populus alba OX=43335 GN=rpl2-A PE=3 SV=1	50S ribosomal protein L2-A, chloroplastic	rpl2-A
Pde00g01017	PF00124(Photosynthetic reaction centre protein):Photosynthetic reaction centre protein	biological_process:photosynthetic electron transport in photosystem II "A photosynthetic electron transport chain in which electrons move from the primary electron acceptor [Quinone, Q] through a chain of electron transport molecules in the thylakoid membrane until they reach the ultimate electron acceptor of Photosystem II, which is plastocyanin [PC]. The electron is then passed to the P700 chlo…	K02703 photosystem II P680 reaction center D1 protein [EC:1.10.3.9] | (RefSeq) psbA, EucgrC_p001; photosystem II protein D1 (A)	SFV91730.1 photosystem II protein D1 [Cochlearia sessilifolia|Cochlearia aestuaria|Cochlearia groenlandica]	Photosystem II protein D1 OS=Populus trichocarpa OX=3694 GN=psbA PE=2 SV=1	Photosystem II protein D1	psbA
Pde00g01018	PF00124(Photosynthetic reaction centre protein):Photosynthetic reaction centre protein	molecular_function:electron transfer activity "Any molecular entity that serves as an electron acceptor and electron donor in an electron transport chain. An electron transport chain is a process in which a series of electron carriers operate together to transfer electrons from donors to any of several different terminal electron acceptors to generate a transmembrane electrochemical gradient." [I…	K02703 photosystem II P680 reaction center D1 protein [EC:1.10.3.9] | (RefSeq) psbA, EucgrC_p001; photosystem II protein D1 (A)	AFU95416.1 PsbA, partial [Podocalyx loranthoides]	Photosystem II protein D1 OS=Populus trichocarpa OX=3694 GN=psbA PE=2 SV=1	Photosystem II protein D1	psbA
Pde00g01019	PF03947(Ribosomal Proteins L2, C-terminal domain):Ribosomal Proteins L2, C-terminal domain	molecular_function:RNA binding "Interacting selectively and non-covalently with an RNA molecule or a portion thereof." [GOC:jl, GOC:mah](GO:0003723),molecular_function:structural constituent of ribosome "The action of a molecule that contributes to the structural integrity of the ribosome." [GOC:mah](GO:0003735),cellular_component:ribosome "An intracellular organelle, about 200 A in diameter, con…	K02886 large subunit ribosomal protein L2 | (RefSeq) uncharacterized protein LOC111895953 (A)	THU42739.1 hypothetical protein C4D60_Mb00t08080 [Musa balbisiana]	50S ribosomal protein L2-A, chloroplastic OS=Populus alba OX=43335 GN=rpl2-A PE=3 SV=1	50S ribosomal protein L2-A, chloroplastic	rpl2-A
Pde00g01020	PF00004(ATPase family associated with various cellular activities (AAA)):ATPase family associated with various cellular activities (AAA);PF05695(Plant protein of unknown function (DUF825)):Plant protein of unknown function (DUF825)	molecular_function:ATP binding "Interacting selectively and non-covalently with ATP, adenosine 5'-triphosphate, a universally important coenzyme and enzyme regulator." [ISBN:0198506732](GO:0005524),molecular_function:ATPase activity "Catalysis of the reaction: ATP + H2O = ADP + phosphate + 2 H+. May or may not be coupled to another reaction." [EC:3.6.1.3, GOC:jl](GO:0016887)	K02689 photosystem I P700 chlorophyll a apoprotein A1 | (RefSeq) protein Ycf2-like (A)	ARV86979.1 hypothetical chloroplast RF21 [Psidium guajava]	Protein Ycf2 OS=Populus alba OX=43335 GN=ycf2-A PE=3 SV=1	Protein Ycf2	ycf2-A
Pde00g01021	NA	NA	NA	KAB2089991.1 hypothetical protein ES319_A03G097000v1 [Gossypium barbadense]	Protein Ycf2 OS=Populus alba OX=43335 GN=ycf2-A PE=3 SV=1	Protein Ycf2	ycf2-A
Pde00g01022	PF00361(Proton-conducting membrane transporter):Proton-conducting membrane transporter	NA	K05573 NAD(P)H-quinone oxidoreductase subunit 2 [EC:7.1.1.2] | (RefSeq) uncharacterized protein LOC109244033 (A)	QBX04125.1 NADH dehydrogenase subunit 2, partial [Pelargonium endlicherianum]	NAD(P)H-quinone oxidoreductase subunit 2 B, chloroplastic OS=Manihot esculenta OX=3983 GN=ndhB2 PE=3 SV=1	NAD(P)H-quinone oxidoreductase subunit 2 B, chloroplastic	ndhB2
Pde00g01023	PF00361(Proton-conducting membrane transporter):Proton-conducting membrane transporter	NA	K05573 NAD(P)H-quinone oxidoreductase subunit 2 [EC:7.1.1.2] | (RefSeq) NADH-quinone oxidoreductase protein (A)	KAH0712465.1 hypothetical protein KY289_008424 [Solanum tuberosum]	NAD(P)H-quinone oxidoreductase subunit 2 A, chloroplastic OS=Coffea arabica OX=13443 GN=ndhB1 PE=3 SV=1	NAD(P)H-quinone oxidoreductase subunit 2 A, chloroplastic	ndhB1
Pde00g01024	PF00177(Ribosomal protein S7p/S5e):Ribosomal protein S7p/S5e	molecular_function:RNA binding "Interacting selectively and non-covalently with an RNA molecule or a portion thereof." [GOC:jl, GOC:mah](GO:0003723),molecular_function:structural constituent of ribosome "The action of a molecule that contributes to the structural integrity of the ribosome." [GOC:mah](GO:0003735),biological_process:translation "The cellular metabolic process in which a protein is …	K02992 small subunit ribosomal protein S7 | (RefSeq) rps7, Poptr_cp093; ribosomal protein S7 (A)	YP_009685986.1 ribosomal protein S7 [Populus davidiana x Populus alba var. pyramidalis]	30S ribosomal protein S7, chloroplastic OS=Populus trichocarpa OX=3694 GN=rps7-A PE=3 SV=1	30S ribosomal protein S7, chloroplastic	rps7-A
Pde00g01025	PF00361(Proton-conducting membrane transporter):Proton-conducting membrane transporter	NA	K05573 NAD(P)H-quinone oxidoreductase subunit 2 [EC:7.1.1.2] | (RefSeq) NADH-quinone oxidoreductase protein (A)	KAH0712465.1 hypothetical protein KY289_008424 [Solanum tuberosum]	NAD(P)H-quinone oxidoreductase subunit 2 A, chloroplastic OS=Coffea arabica OX=13443 GN=ndhB1 PE=3 SV=1	NAD(P)H-quinone oxidoreductase subunit 2 A, chloroplastic	ndhB1
Pde00g01026	PF00361(Proton-conducting membrane transporter):Proton-conducting membrane transporter	NA	K05573 NAD(P)H-quinone oxidoreductase subunit 2 [EC:7.1.1.2] | (RefSeq) uncharacterized protein LOC109244033 (A)	XP_019266604.1 PREDICTED: uncharacterized protein LOC109244033 [Nicotiana attenuata]	NAD(P)H-quinone oxidoreductase subunit 2 B, chloroplastic OS=Manihot esculenta OX=3983 GN=ndhB2 PE=3 SV=1	NAD(P)H-quinone oxidoreductase subunit 2 B, chloroplastic	ndhB2
Pde00g01027	PF05695(Plant protein of unknown function (DUF825)):Plant protein of unknown function (DUF825);PF00004(ATPase family associated with various cellular activities (AAA)):ATPase family associated with various cellular activities (AAA)	molecular_function:ATP binding "Interacting selectively and non-covalently with ATP, adenosine 5'-triphosphate, a universally important coenzyme and enzyme regulator." [ISBN:0198506732](GO:0005524),molecular_function:ATPase activity "Catalysis of the reaction: ATP + H2O = ADP + phosphate + 2 H+. May or may not be coupled to another reaction." [EC:3.6.1.3, GOC:jl](GO:0016887)	K02689 photosystem I P700 chlorophyll a apoprotein A1 | (RefSeq) protein Ycf2-like (A)	YP_009674789.1 hypothetical chloroplast RF21 [Olmediella betschleriana]	Protein Ycf2 OS=Populus trichocarpa OX=3694 GN=ycf2-1 PE=3 SV=1	Protein Ycf2	ycf2-1
Pde00g01028	PF03947(Ribosomal Proteins L2, C-terminal domain):Ribosomal Proteins L2, C-terminal domain;PF00181(Ribosomal Proteins L2, RNA binding domain):Ribosomal Proteins L2, RNA binding domain	molecular_function:RNA binding "Interacting selectively and non-covalently with an RNA molecule or a portion thereof." [GOC:jl, GOC:mah](GO:0003723),molecular_function:structural constituent of ribosome "The action of a molecule that contributes to the structural integrity of the ribosome." [GOC:mah](GO:0003735),cellular_component:ribosome "An intracellular organelle, about 200 A in diameter, con…	K02886 large subunit ribosomal protein L2 | (RefSeq) rpl2, JacuC_p085; ribosomal protein L2 (A)	QJS51892.1 ribosomal protein L2 [Sycopsis sinensis]	50S ribosomal protein L2, chloroplastic OS=Populus trichocarpa OX=3694 GN=rpl2-A PE=3 SV=1	50S ribosomal protein L2, chloroplastic	rpl2-A
Pde00g01029	PF00124(Photosynthetic reaction centre protein):Photosynthetic reaction centre protein	molecular_function:electron transfer activity "Any molecular entity that serves as an electron acceptor and electron donor in an electron transport chain. An electron transport chain is a process in which a series of electron carriers operate together to transfer electrons from donors to any of several different terminal electron acceptors to generate a transmembrane electrochemical gradient." [I…	K02703 photosystem II P680 reaction center D1 protein [EC:1.10.3.9] | (RefSeq) psbA, EucgrC_p001; photosystem II protein D1 (A)	AFU95416.1 PsbA, partial [Podocalyx loranthoides]	Photosystem II protein D1 OS=Populus trichocarpa OX=3694 GN=psbA PE=2 SV=1	Photosystem II protein D1	psbA
Pde00g01030	PF00124(Photosynthetic reaction centre protein):Photosynthetic reaction centre protein	molecular_function:electron transfer activity "Any molecular entity that serves as an electron acceptor and electron donor in an electron transport chain. An electron transport chain is a process in which a series of electron carriers operate together to transfer electrons from donors to any of several different terminal electron acceptors to generate a transmembrane electrochemical gradient." [I…	K02703 photosystem II P680 reaction center D1 protein [EC:1.10.3.9] | (RefSeq) psbA, EucgrC_p001; photosystem II protein D1 (A)	AFU95416.1 PsbA, partial [Podocalyx loranthoides]	Photosystem II protein D1 OS=Populus trichocarpa OX=3694 GN=psbA PE=2 SV=1	Photosystem II protein D1	psbA
Pde00g01031	NA	NA	K02878 large subunit ribosomal protein L16 | (RefSeq) uncharacterized protein LOC110883568 (A)	XP_040966342.1 50S ribosomal protein L2, chloroplastic-like [Gossypium hirsutum]	NA	NA	NA
Pde00g01032	PF00181(Ribosomal Proteins L2, RNA binding domain):Ribosomal Proteins L2, RNA binding domain	molecular_function:structural constituent of ribosome "The action of a molecule that contributes to the structural integrity of the ribosome." [GOC:mah](GO:0003735),cellular_component:ribosome "An intracellular organelle, about 200 A in diameter, consisting of RNA and protein. It is the site of protein biosynthesis resulting from translation of messenger RNA [mRNA]. It consists of two subunits, o…	K02886 large subunit ribosomal protein L2 | (RefSeq) rpl2, Poptr_cp100; ribosomal protein L2 (A)	AVK40846.1 ribosomal protein L2 [Populus alba var. pyramidalis]	50S ribosomal protein L2, chloroplastic OS=Populus trichocarpa OX=3694 GN=rpl2-A PE=3 SV=1	50S ribosomal protein L2, chloroplastic	rpl2-A
Pde00g01033	PF00004(ATPase family associated with various cellular activities (AAA)):ATPase family associated with various cellular activities (AAA);PF05695(Plant protein of unknown function (DUF825)):Plant protein of unknown function (DUF825)	molecular_function:ATP binding "Interacting selectively and non-covalently with ATP, adenosine 5'-triphosphate, a universally important coenzyme and enzyme regulator." [ISBN:0198506732](GO:0005524),molecular_function:ATPase activity "Catalysis of the reaction: ATP + H2O = ADP + phosphate + 2 H+. May or may not be coupled to another reaction." [EC:3.6.1.3, GOC:jl](GO:0016887)	K02689 photosystem I P700 chlorophyll a apoprotein A1 | (RefSeq) protein Ycf2-like (A)	YP_009674789.1 hypothetical chloroplast RF21 [Olmediella betschleriana]	Protein Ycf2 OS=Populus trichocarpa OX=3694 GN=ycf2-1 PE=3 SV=1	Protein Ycf2	ycf2-1
Pde00g01034	PF00361(Proton-conducting membrane transporter):Proton-conducting membrane transporter	NA	K05573 NAD(P)H-quinone oxidoreductase subunit 2 [EC:7.1.1.2] | (RefSeq) uncharacterized protein LOC109244033 (A)	QBX04125.1 NADH dehydrogenase subunit 2, partial [Pelargonium endlicherianum]	NAD(P)H-quinone oxidoreductase subunit 2 B, chloroplastic OS=Manihot esculenta OX=3983 GN=ndhB2 PE=3 SV=1	NAD(P)H-quinone oxidoreductase subunit 2 B, chloroplastic	ndhB2
Pde00g01035	PF00361(Proton-conducting membrane transporter):Proton-conducting membrane transporter	NA	K05573 NAD(P)H-quinone oxidoreductase subunit 2 [EC:7.1.1.2] | (RefSeq) NADH-quinone oxidoreductase protein (A)	KAH0712465.1 hypothetical protein KY289_008424 [Solanum tuberosum]	NAD(P)H-quinone oxidoreductase subunit 2 A, chloroplastic OS=Coffea arabica OX=13443 GN=ndhB1 PE=3 SV=1	NAD(P)H-quinone oxidoreductase subunit 2 A, chloroplastic	ndhB1
Pde00g01036	PF00361(Proton-conducting membrane transporter):Proton-conducting membrane transporter	NA	K05573 NAD(P)H-quinone oxidoreductase subunit 2 [EC:7.1.1.2] | (RefSeq) uncharacterized protein LOC109244033 (A)	QGA84910.1 NADH-plastoquinone oxidoreductase subunit 2, partial [Albizia adianthifolia]	NAD(P)H-quinone oxidoreductase subunit 2 B, chloroplastic OS=Populus trichocarpa OX=3694 GN=ndhB2 PE=3 SV=1	NAD(P)H-quinone oxidoreductase subunit 2 B, chloroplastic	ndhB2
Pde00g01037	PF00004(ATPase family associated with various cellular activities (AAA)):ATPase family associated with various cellular activities (AAA);PF05695(Plant protein of unknown function (DUF825)):Plant protein of unknown function (DUF825)	molecular_function:ATP binding "Interacting selectively and non-covalently with ATP, adenosine 5'-triphosphate, a universally important coenzyme and enzyme regulator." [ISBN:0198506732](GO:0005524),molecular_function:ATPase activity "Catalysis of the reaction: ATP + H2O = ADP + phosphate + 2 H+. May or may not be coupled to another reaction." [EC:3.6.1.3, GOC:jl](GO:0016887)	K02689 photosystem I P700 chlorophyll a apoprotein A1 | (RefSeq) protein Ycf2-like (A)	YP_009674789.1 hypothetical chloroplast RF21 [Olmediella betschleriana]	Protein Ycf2 OS=Populus trichocarpa OX=3694 GN=ycf2-1 PE=3 SV=1	Protein Ycf2	ycf2-1
Pde00g01038	PF03947(Ribosomal Proteins L2, C-terminal domain):Ribosomal Proteins L2, C-terminal domain;PF00181(Ribosomal Proteins L2, RNA binding domain):Ribosomal Proteins L2, RNA binding domain	molecular_function:RNA binding "Interacting selectively and non-covalently with an RNA molecule or a portion thereof." [GOC:jl, GOC:mah](GO:0003723),molecular_function:structural constituent of ribosome "The action of a molecule that contributes to the structural integrity of the ribosome." [GOC:mah](GO:0003735),cellular_component:ribosome "An intracellular organelle, about 200 A in diameter, con…	K02886 large subunit ribosomal protein L2 | (RefSeq) rpl2, JacuC_p085; ribosomal protein L2 (A)	QJS51892.1 ribosomal protein L2 [Sycopsis sinensis]	50S ribosomal protein L2, chloroplastic OS=Populus trichocarpa OX=3694 GN=rpl2-A PE=3 SV=1	50S ribosomal protein L2, chloroplastic	rpl2-A
Pde00g01039	PF00124(Photosynthetic reaction centre protein):Photosynthetic reaction centre protein	molecular_function:electron transfer activity "Any molecular entity that serves as an electron acceptor and electron donor in an electron transport chain. An electron transport chain is a process in which a series of electron carriers operate together to transfer electrons from donors to any of several different terminal electron acceptors to generate a transmembrane electrochemical gradient." [I…	K02703 photosystem II P680 reaction center D1 protein [EC:1.10.3.9] | (RefSeq) psbA, EucgrC_p001; photosystem II protein D1 (A)	AFU95416.1 PsbA, partial [Podocalyx loranthoides]	Photosystem II protein D1 OS=Populus trichocarpa OX=3694 GN=psbA PE=2 SV=1	Photosystem II protein D1	psbA
Pde00g01040	PF00124(Photosynthetic reaction centre protein):Photosynthetic reaction centre protein	molecular_function:electron transfer activity "Any molecular entity that serves as an electron acceptor and electron donor in an electron transport chain. An electron transport chain is a process in which a series of electron carriers operate together to transfer electrons from donors to any of several different terminal electron acceptors to generate a transmembrane electrochemical gradient." [I…	K02703 photosystem II P680 reaction center D1 protein [EC:1.10.3.9] | (RefSeq) psbA, EucgrC_p001; photosystem II protein D1 (A)	AFU95416.1 PsbA, partial [Podocalyx loranthoides]	Photosystem II protein D1 OS=Populus trichocarpa OX=3694 GN=psbA PE=2 SV=1	Photosystem II protein D1	psbA
Pde00g01041	PF03947(Ribosomal Proteins L2, C-terminal domain):Ribosomal Proteins L2, C-terminal domain;PF00181(Ribosomal Proteins L2, RNA binding domain):Ribosomal Proteins L2, RNA binding domain	molecular_function:RNA binding "Interacting selectively and non-covalently with an RNA molecule or a portion thereof." [GOC:jl, GOC:mah](GO:0003723),molecular_function:structural constituent of ribosome "The action of a molecule that contributes to the structural integrity of the ribosome." [GOC:mah](GO:0003735),cellular_component:ribosome "An intracellular organelle, about 200 A in diameter, con…	K02886 large subunit ribosomal protein L2 | (RefSeq) rpl2, JacuC_p085; ribosomal protein L2 (A)	QJS51892.1 ribosomal protein L2 [Sycopsis sinensis]	50S ribosomal protein L2, chloroplastic OS=Populus trichocarpa OX=3694 GN=rpl2-A PE=3 SV=1	50S ribosomal protein L2, chloroplastic	rpl2-A
Pde00g01042	PF05695(Plant protein of unknown function (DUF825)):Plant protein of unknown function (DUF825);PF00004(ATPase family associated with various cellular activities (AAA)):ATPase family associated with various cellular activities (AAA)	molecular_function:ATP binding "Interacting selectively and non-covalently with ATP, adenosine 5'-triphosphate, a universally important coenzyme and enzyme regulator." [ISBN:0198506732](GO:0005524),molecular_function:ATPase activity "Catalysis of the reaction: ATP + H2O = ADP + phosphate + 2 H+. May or may not be coupled to another reaction." [EC:3.6.1.3, GOC:jl](GO:0016887)	K02689 photosystem I P700 chlorophyll a apoprotein A1 | (RefSeq) protein Ycf2-like (A)	YP_009674789.1 hypothetical chloroplast RF21 [Olmediella betschleriana]	Protein Ycf2 OS=Populus trichocarpa OX=3694 GN=ycf2-1 PE=3 SV=1	Protein Ycf2	ycf2-1
Pde00g01043	NA	NA	NA	QJQ35736.1 hypothetical chloroplast RF21 [Populus szechuanica var. tibetica|Populus pamirica]	Protein Ycf2 OS=Populus alba OX=43335 GN=ycf2-A PE=3 SV=1	Protein Ycf2	ycf2-A
Pde00g01044	PF00361(Proton-conducting membrane transporter):Proton-conducting membrane transporter	NA	K05573 NAD(P)H-quinone oxidoreductase subunit 2 [EC:7.1.1.2] | (RefSeq) uncharacterized protein LOC109244033 (A)	QBX04125.1 NADH dehydrogenase subunit 2, partial [Pelargonium endlicherianum]	NAD(P)H-quinone oxidoreductase subunit 2 B, chloroplastic OS=Manihot esculenta OX=3983 GN=ndhB2 PE=3 SV=1	NAD(P)H-quinone oxidoreductase subunit 2 B, chloroplastic	ndhB2
Pde00g01045	PF00361(Proton-conducting membrane transporter):Proton-conducting membrane transporter	NA	K05573 NAD(P)H-quinone oxidoreductase subunit 2 [EC:7.1.1.2] | (RefSeq) NADH-quinone oxidoreductase protein (A)	KAH0712465.1 hypothetical protein KY289_008424 [Solanum tuberosum]	NAD(P)H-quinone oxidoreductase subunit 2 A, chloroplastic OS=Coffea arabica OX=13443 GN=ndhB1 PE=3 SV=1	NAD(P)H-quinone oxidoreductase subunit 2 A, chloroplastic	ndhB1
Pde00g01046	PF00177(Ribosomal protein S7p/S5e):Ribosomal protein S7p/S5e	molecular_function:RNA binding "Interacting selectively and non-covalently with an RNA molecule or a portion thereof." [GOC:jl, GOC:mah](GO:0003723),molecular_function:structural constituent of ribosome "The action of a molecule that contributes to the structural integrity of the ribosome." [GOC:mah](GO:0003735),biological_process:translation "The cellular metabolic process in which a protein is …	K02992 small subunit ribosomal protein S7 | (RefSeq) rps7, Poptr_cp093; ribosomal protein S7 (A)	YP_009685986.1 ribosomal protein S7 [Populus davidiana x Populus alba var. pyramidalis]	30S ribosomal protein S7, chloroplastic OS=Populus trichocarpa OX=3694 GN=rps7-A PE=3 SV=1	30S ribosomal protein S7, chloroplastic	rps7-A
Pde00g01047	PF00164(Ribosomal protein S12/S23):Ribosomal protein S12/S23	molecular_function:structural constituent of ribosome "The action of a molecule that contributes to the structural integrity of the ribosome." [GOC:mah](GO:0003735),cellular_component:ribosome "An intracellular organelle, about 200 A in diameter, consisting of RNA and protein. It is the site of protein biosynthesis resulting from translation of messenger RNA [mRNA]. It consists of two subunits, o…	K02950 small subunit ribosomal protein S12 | (RefSeq) uncharacterized protein LOC111438394 (A)	CAH2047395.1 unnamed protein product [Thlaspi arvense]	30S ribosomal protein S12-B, chloroplastic OS=Populus trichocarpa OX=3694 GN=rps12-B PE=3 SV=1	30S ribosomal protein S12-B, chloroplastic	rps12-B
Pde00g01048	NA	NA	NA	YP_001109551.1 hypothetical protein Poptr_cp073 [Populus nigra|Populus trichocarpa]	NA	NA	NA
Pde00g01049	NA	NA	K02948 small subunit ribosomal protein S11 | (RefSeq) uncharacterized protein LOC110099696 (A)	KAF8091076.1 hypothetical protein N665_0454s0017 [Sinapis alba]	NA	NA	NA
Pde00g01050	PF10839(Protein of unknown function (DUF2647)):Protein of unknown function (DUF2647)	NA	K19882 O-palmitoleoyl-L-serine hydrolase [EC:3.1.1.98] | (RefSeq) pectin acetylesterase 8-like (A)	OWM76770.1 hypothetical protein CDL15_Pgr004982 [Punica granatum]	Uncharacterized protein ycf68 OS=Eucalyptus globulus subsp. globulus OX=71271 GN=ycf68-1 PE=3 SV=1	Uncharacterized protein ycf68	ycf68-1
[truncated: 33,275 more rows]

[truncated: 22 more sheets: S11, S12, S13, S14, S15, S16, S17, S18, S19, S20, S21, S22, S23, S24, S25, S26, S27, S28, S29, S30 …]
